# Supplementary material for: The GG genotype of rs743572 in CYP17A1 gene regulating the decrease of T/E ratio can be an independent risk factor for MetS-BPH: a retrospective cohort study
Source: World J Urol. 2024 Jul 24;42(1):439. doi: 10.1007/s00345-024-05138-3 (PMC11269469; doi:10.1007/s00345-024-05138-3)
Supplement: Supplementary file 1 — Supplementary Material 1: Fig S1: The schematic diagram for pathophysiological mechanism of benign prostatic hyperplasia combined with metabilic syndrome. SNP, single nucleotide polymorphism; BPH, benign prostatic hyperplasia; T, testosterone; E, estrogen; IR, insulin resistance; MetS, metabolic syndrome [file 345_2024_5138_MOESM1_ESM.xls]

## Sheet: 最终确定
Group(1=normal,2=BPH,3=MetS,4=MetS-BPH)	BPH(1=yes;0=no)	MetS(1=yes;0=no)	BPH-MetS(1=yes;0=no)	Age	PSA (ng/mL)	TT(ng/mL)	E2(pg/mL)	T/E	SHBG(nmol/L)	DHT(pg/mL)	INS(μIU/mL)	PV(ml)	Qmax （ml/s)	IPSS	FPG（mmol/L）	INS(pmol/L)	HOMA-IR	rs743572	rs743572	rs3781287	rs3781287	rs4919686	rs4919686
2	1	0	0	77	1	6.752	20.09	0.336088	104.711	261.465	4.565	24.8	16.1	21	4.46812	31.7952	0.906533	GA	3	GT	3	CA	3
3	0	1	0	52	0.8	2.818	17.202	0.163818	31.672	359.613	3.608	19.3	19.6	3	5.3	41.8179	1.41428	GA	3	GT	3	CA	3
2	1	0	0	64	0.74	7.331	41.262	0.17767	152.714	416.95	2.552	27.3	21.4	6	4.41803	17.7747	0.501103	A	1	T	2	A	1
2	1	0	0	53	0.91	5.63	29.732	0.189358	36.327	216.682	10.881	37.5	14.3	19	4.90893	75.7862	2.37396	A	1	T	2	A	1
2	1	0	0	52	1.82	5.46	37.017	0.1475	24.591	386.55	10.943	27.4	12.4	19	4.80874	76.218	2.33876	A	1	T	2	A	1
4	1	1	1	83	1.09	3.204	31.427	0.101951	32.154	780.088	8.312	26.9	14.8	18	4.70856	31.245	0.938782	A	1	T	2	A	1
2	1	0	0	73	1.15	6.47	47.848	0.13522	78.695	194.052	4.486	30.8	9.8	16	8.75592	21.9537	1.22661	GA	3	GT	3	A	1
2	1	0	0	75	1	6.123	43.119	0.142002	121.916	224.718	3.152	36.3	7.9	19	5.26958	75.4588	2.53736	G	2	G	1	A	1
3	0	1	0	51	1.31	5.372	29.645	0.181211	56.153	551.518	11.451	16.8	22.8	6	5.7	31.238	1.1362	GA	3	GT	3	A	1
1	0	0	0	62	1.19	4.564	25.711	0.177512	37.414	209.102	6.004	18.1	25.2	6	5.4	36.5732	1.26024	GA	3	GT	3	A	1
2	1	0	0	58	0.71	4.487	37.345	0.12015	55.461	355.005	10.834	23.6	21.9	16	6.40164	33.042	1.34975	GA	3	GT	3	A	1
2	1	0	0	74	0.46	5.896	65.046	0.0906435	132.065	330.517	4.744	22.8	17.2	6	4.57832	95.8314	2.7997	GA	3	GT	3	CA	3
2	1	0	0	65	0.7	6.48	44.5	0.145618	45.305	360.873	13.759	21.7	10.4	21	7.25319	58.6314	2.71366	GA	3	GT	3	CA	3
2	1	0	0	60	1.5	5.497	39.359	0.139663	77.039	243.729	8.418	25.4	16.6	16	4.56831	53.1708	1.54998	GA	3	GT	3	A	1
2	1	0	0	66	1.79	5.68	24.23	0.23442	41.358	202.709	7.634	23.7	17.7	8	11.4508	30.0261	2.19398	A	1	T	2	A	1
4	1	1	1	69	1.28	3.795	28.18	0.13467	65.751	547.427	12.154	22.6	13.5	8	6.48179	19.8224	0.819874	A	1	T	2	A	1
4	1	1	1	65	2.23	2.861	51.483	0.0555717	51.919	112.5	17.819	21.3	18.8	19	6.62204	36.8866	1.55868	GA	3	GT	3	CA	3
2	1	0	0	74	4.48	5.474	48.217	0.113528	86.727	199.422	4.311	22.1	18.8	17	4.2878	81.3233	2.22508	GA	3	GT	3	A	1
1	0	0	0	80	1.24	6.866	34.6	0.198439	99.844	377.066	4.485	16.1	22.5	3	4.2	55.915	1.49856	A	1	T	2	A	1
1	0	0	0	69	0.5	5.044	33.4	0.151018	118.836	361.369	5.251	14.6	24.6	0	5.33971	25.68	0.875	GA	3	GT	3	A	1
1	0	0	0	61	0.49	3.22	36.8	0.0875	45.168	265.514	8.028	19.1	24.9	6	3.94718	38.3075	0.964865	G	2	G	1	A	1
2	1	0	0	73	0.81	5.344	41.445	0.128942	125.699	303.099	2.846	23.8	22.3	9	5.08925	36.9702	1.20061	A	1	T	2	A	1
2	1	0	0	66	1.2	3.631	43.27	0.083915	53.321	216.128	5.296	22.6	17.7	8	4.6184	35.3195	1.04088	GA	3	GT	3	A	1
2	1	0	0	74	1.43	7.222	20.502	0.352258	80.905	679.98	11.676	24.3	16.2	16	3.61658	52.3559	1.20826	A	1	T	2	A	1
1	0	0	0	86	0.66	3.246	27.5	0.118036	193.432	251.303	3.687	14.4	21.6	3	4.6184	45.7043	1.34693	A	1	T	2	A	1
4	1	1	1	65	1.37	3.201	13.969	0.22915	41.091	301.211	6.689	22.3	17.6	12	5.09927	44.5342	1.4491	GA	3	GT	3	A	1
2	1	0	0	71	1.25	4.89	46.238	0.105757	72.727	180.109	5.308	25.9	16.3	16	4.90893	69.3296	2.17171	G	2	G	1	A	1
4	1	1	1	67	1.24	5.463	33.911	0.161098	74.872	474.185	8.477	23.1	14.6	32	4.88889	45.2377	1.41126	G	2	G	1	A	1
2	1	0	0	78	0.36	6.308	52.277	0.120665	143.474	370.392	5.071	23.8	12.6	14	5.80055	18.4642	0.683433	G	2	G	1	A	1
2	1	0	0	62	0.91	5.64	53.64	0.105145	27.824	223.854	7.517	22.9	12.2	9	5.07923	27.0381	0.876337	GA	3	GT	3	CA	3
1	0	0	0	68	1.3	8.612	32.4	0.265802	242.796	362.132	5.5	19.2	21.3	7	6.19126	30.7226	1.21376	GA	3	GT	3	CA	3
1	0	0	0	76	0.36	5.425	41.67	0.13019	46.243	290.627	6.562	16.4	21.4	2	4.7286	41.1701	1.24226	A	1	T	2	A	1
3	0	1	0	62	0.71	3.262	58.657	0.0556114	58.411	469.615	24.437	15.8	19.6	5	4.73862	55.915	1.69074	G	2	G	1	A	1
2	1	0	0	76	2.66	4.029	43.289	0.0930721	104.09	654.865	6.394	26.7	14.9	12	5.07923	65.6521	2.12786	GA	3	GT	3	CA	3
4	1	1	1	81	4.23	5.296	44.826	0.118146	52.458	322.605	15.652	49.6	13.2	22	4.92896	144.712	4.55151	GA	3	GT	3	A	1
4	1	1	1	76	1.85	2.936	30.038	0.0977429	23	330.421	6.126	39.7	9.2	24	5.80055	28.1804	1.04307	A	1	T	2	A	1
2	1	0	0	72	0.63	4.314	161.864	0.026652	61.833	377.066	9.954	22.4	16.2	12	5.13934	21.9537	0.719965	GA	3	GT	3	A	1
2	1	0	0	63	2.89	4.052	55.23	0.0733659	56.216	245.612	6.495	22.4	16.2	17	5.2796	33.042	1.11317	A	1	T	2	A	1
2	1	0	0	81	3.54	7.2	94.748	0.075991	175.128	245.702	2.651	21.9	14.8	7	4.2878	29.7197	0.813157	G	2	G	1	A	1
2	1	0	0	81	1.39	4.431	26.064	0.170005	85.654	153.751	3.882	26.8	18.6	33	4.1776	30.6321	0.816581	A	1	T	2	A	1
4	1	1	1	65	1.38	3.407	18.417	0.184992	58.806	283.984	6.682	32.1	18.8	13	4.87887	6.58889	0.205129	G	2	G	1	A	1
1	0	0	0	77	0.95	3.319	36.5	0.0909315	19.094	642.913	4.411	18.6	24.3	3	4.95902	199.122	6.30104	GA	3	GT	3	A	1
1	0	0	0	70	3.23	4.366	41.2	0.105971	80.722	201.22	5.911	15.4	24.9	7	5.18944	71.3425	2.36246	G	2	G	1	CA	3
4	1	1	1	75	1.22	3.738	41.863	0.0892913	40.381	223.478	3.907	38.2	11.2	19	4.58834	58.3319	1.70788	A	1	T	2	A	1
1	0	0	0	64	1.64	5.232	23.4	0.22359	98.663	409.602	8.028	17.7	23.4	2	5.13934	19.1468	0.627914	G	2	G	1	A	1
2	1	0	0	76	0.56	4.43	33.31	0.132993	128.804	393.945	9.426	25.8	19.6	18	4.5082	30.7226	0.883807	A	1	T	2	A	1
2	1	0	0	63	0.53	5.38	50.209	0.107152	33.511	277.69	20.777	23.7	14.3	9	4.74863	20.0662	0.608036	G	2	G	1	CA	3
2	1	0	0	70	1.7	6.78	41.262	0.164316	69.392	414.173	4.046	21.4	12.7	9	4.84882	20.7139	0.640906	G	2	G	1	A	1
2	1	0	0	63	1.17	6.48	53.78	0.120491	41.75	263.027	3.152	23.4	18.8	17	5.39982	46.5192	1.60291	A	1	T	2	A	1
4	1	1	1	75	1.27	3.488	37.31	0.093487	83.736	466.324	4.485	36.9	15.5	21	5.31967	34.226	1.16182	A	1	T	2	A	1
2	1	0	0	72	1.18	4.917	78.662	0.0625079	148.712	227.276	4.744	26.4	21.3	10	5.18944	75.2917	2.49324	G	2	G	1	A	1
4	1	1	1	62	1.45	4.242	39.809	0.106559	79.197	410.511	5.251	22.5	15.2	13	4.81876	53.1569	1.63452	GA	3	GT	3	CA	3
2	1	0	0	61	3.7	5.067	52.078	0.0972964	71.109	360.873	4.267	25.3	18.8	18	4.60838	34.818	1.02388	GA	3	GT	3	CA	3
2	1	0	0	84	0.92	6.2	39.09	0.158608	107.395	2761.41	4.398	24.6	16.8	11	5.80055	36.6359	1.35604	GA	3	GT	3	A	1
1	0	0	0	60	2.52	4.567	22.3	0.204798	46.169	434.18	28.589	17.7	20.2	3	4.75865	74.3374	2.25729	GA	3	GT	3	A	1
4	1	1	1	76	1.39	3.431	11.809	0.290541	62.065	167.899	10.018	34.8	12.6	15	11.8816	65.5406	4.96915	A	1	T	2	A	1
2	1	0	0	75	0.59	3.624	78.65	0.0460776	77.475	228.093	0.946	22.8	9.9	20	5.36976	123.12	4.21872	A	1	T	2	A	1
1	0	0	0	73	1.38	4.517	38.553	0.117163	110.378	625.17	10.243	15.8	24.3	7	7.33333	40.599	1.89982	A	1	T	2	A	1
2	1	0	0	75	0.81	4.092	37.84	0.10814	61.367	340.616	8.375	22.7	12.8	19	4.8388	58.0185	1.79143	GA	3	GT	3	A	1
2	1	0	0	82	2.63	6.556	41.67	0.157331	61.73	349.953	4.411	21.4	17.6	6	4.74863	21.1527	0.64096	G	2	G	1	A	1
3	0	1	0	57	1.34	2.93	36.782	0.0796585	50.836	353.116	9.881	19.8	21.1	2	4.74863	55.5807	1.68418	G	2	G	1	C	2
2	1	0	0	78	0.59	6.89	37.51	0.183684	62.328	284.824	2.881	22.1	9.8	15	4.89891	28.654	0.895738	G	2	G	1	A	1
2	1	0	0	67	1.34	3.699	47.668	0.0775992	46.609	390.342	2.974	23.8	11.2	20	5.35974	19.6065	0.670564	G	2	G	1	CA	3
2	1	0	0	61	1.35	4.792	37.675	0.127193	58.604	412.124	6.679	26.8	13.8	19	5.0592	42.0268	1.35676	G	2	G	1	A	1
2	1	0	0	63	0.8	6.45	42.918	0.150287	38.917	304.306	4.914	29.5	17.6	21	4.96903	51.4365	1.63095	GA	3	GT	3	A	1
2	1	0	0	76	0.45	6.49	24.592	0.263907	50.916	210.361	10.81	23.7	12.1	16	4.949	58.3319	1.84213	A	1	T	2	A	1
2	1	0	0	83	2.24	5.583	45.89	0.12166	59.399	376.659	7.632	32.5	18.8	19	5.09927	30.2142	0.98314	GA	3	GT	3	A	1
2	1	0	0	59	0.54	5.329	38.553	0.138225	75.18	471.827	4.999	31.2	13.2	18	4.2878	9.82065	0.268702	A	1	T	2	A	1
2	1	0	0	78	6.73	6.3	44.126	0.142773	217.35	451.062	5.26	34.2	14.8	6	5.13934	78.3214	2.56853	GA	3	GT	3	A	1
1	0	0	0	65	1	4.675	27.3	0.171245	140.606	294.823	2.749	15.4	21.3	6	10.6093	17.8304	1.2071	GA	3	GT	3	A	1
3	0	1	0	53	1.08	3.421	23.763	0.143963	16.669	599.053	6.153	15.7	16.7	7	5.33971	229.086	7.8057	GA	3	GT	3	A	1
1	0	0	0	59	1.42	5.236	24.071	0.217523	50.446	316.095	10.673	13.9	22.5	0	5.41985	224.607	7.76798	G	2	G	1	A	1
2	1	0	0	61	0.46	3.785	56.23	0.0673128	47.485	235.95	9.41	26.8	14.6	16	5.13934	48.56	1.59251	GA	3	GT	3	A	1
4	1	1	1	65	1.08	5.022	17.065	0.294287	64.104	338.316	5.56	22.6	12.1	16	5.69035	50.1271	1.82015	G	2	G	1	A	1
2	1	0	0	79	0.41	7.36	22.339	0.329469	41.971	370.392	17.677	22.8	9.9	13	5.40984	84.1372	2.90448	A	1	T	2	A	1
4	1	1	1	61	1.49	3.102	85.194	0.036411	18.124	303.109	10.834	23.1	16.6	28	4.70856	49.2495	1.47974	A	1	T	2	A	1
3	0	1	0	61	1.31	4.231	25.159	0.16817	38.74	522.03	10.098	19.7	21.5	6	4.85883	29.2391	0.90655	GA	3	GT	3	A	1
1	0	0	0	69	0.75	3.645	28.179	0.129352	63.542	557.145	5.829	17.7	22.5	3	5.29964	26.3138	0.889868	G	2	G	1	CA	3
1	0	0	0	79	3.42	7.173	26.8	0.267649	71.758	174.032	7.98	18.3	24.9	4	4.79872	49.4863	1.51533	GA	3	GT	3	A	1
2	1	0	0	80	7.75	3.856	40.352	0.0955591	79.118	519.465	8.33	21.3	20.4	16	4.37796	82.8069	2.31331	GA	3	GT	3	A	1
1	0	0	0	80	3.29	5.264	35.841	0.146871	32.136	210.483	2.56	18.5	21.3	0	5.06922	122.723	3.96976	G	2	G	1	CA	3
2	1	0	0	70	9.51	3.728	39.99	0.0932233	87.991	323.855	3.037	21.4	14.7	22	5.03916	77.4508	2.49047	A	1	T	2	A	1
2	1	0	0	76	3.04	4.406	72.36	0.06089	61.9	243.729	4.114	22.8	17.6	24	4.47814	36.9702	1.05644	GA	3	GT	3	A	1
3	0	1	0	64	0.91	3.354	38.732	0.0865951	52.343	393.721	16.255	14.9	18.6	3	4.71858	82.6885	2.48973	G	2	G	1	A	1
2	1	0	0	72	1.63	5.377	54.42	0.0988056	73.469	240.074	2.815	34.2	18.9	18	7.96448	33.4808	1.70157	GA	3	GT	3	A	1
2	1	0	0	65	2.26	6.103	42.393	0.143962	80.374	432.498	6.034	31.8	22	15	6.2714	9.93905	0.397746	G	2	G	1	CA	3
2	1	0	0	73	1.21	5.635	63.54	0.0886843	121.39	164.89	7.385	22.8	16.9	11	5.80055	27.7277	1.02631	G	2	G	1	CA	3
3	0	1	0	74	1.31	4.397	32.767	0.13419	59.386	330.472	12.991	15.1	19.5	5	5.25956	38.8717	1.30461	GA	3	GT	3	A	1
2	1	0	0	80	0.32	4.145	49.295	0.0840856	56.898	351.318	8.375	22.6	16.8	12	4.29781	46.1292	1.26509	GA	3	GT	3	A	1
1	0	0	0	59	0.53	4.473	37.841	0.118205	69.765	325.834	32.891	19.5	21.6	2	4.95902	49.5003	1.56639	G	2	G	1	CA	3
2	1	0	0	82	2.66	6.137	52.36	0.117208	102.655	283.245	4.338	26.7	16.3	31	4.56831	20.4005	0.594692	G	2	G	1	A	1
2	1	0	0	80	1.43	6.25	51.23	0.121999	74.19	227.667	1.41	36.8	12.1	17	4.92896	23.5278	0.740001	GA	3	GT	3	CA	3
4	1	1	1	73	1.74	2.936	21.277	0.137989	46.369	295.7	5.842	35.8	18.8	18	4.15756	55.0305	1.45995	G	2	G	1	A	1
1	0	0	0	59	1.51	3.778	31.3	0.120703	47.43	1163.43	32.248	19.6	21.3	6	4.56831	36.5732	1.06614	G	2	GT	3	A	1
1	0	0	0	61	1.52	5.441	34.202	0.159084	74.19	299.592	4.198	19.6	23.6	3	4.74863	30.5485	0.925667	GA	3	GT	3	CA	3
1	0	0	0	78	1.84	5.301	23.5	0.225574	96.685	228.535	3.778	19.2	22.3	1	5.15938	30.2351	0.995417	A	1	T	2	A	1
2	1	0	0	59	0.71	2.23	76.98	0.0289686	27.157	373.953	11.245	21.2	17.7	13	4.52823	36.413	1.05216	GA	3	GT	3	A	1
1	0	0	0	88	1	3.335	32.945	0.101229	61.665	212.225	7.105	18.2	20.4	4	8.75592	34.9016	1.95004	G	2	G	1	CA	3
2	1	0	0	63	0.71	3.25	31.427	0.103414	131.232	338.497	6.972	22.4	15.6	4	5.02914	68.5356	2.19941	A	1	T	2	A	1
3	0	1	0	64	1.52	7.041	27.766	0.253584	103.191	256.882	5.26	18.6	20.4	4	7.60383	57.7398	2.80159	G	2	G	1	A	1
4	1	1	1	55	1.35	2.58	49.381	0.0522468	56.357	852.984	1.274	22.1	17.5	16	6.19126	67.9018	2.6826	GA	3	GT	3	A	1
4	1	1	1	71	1.91	3.354	28.991	0.115691	45.106	564.299	11.592	36.4	12.4	18	4.71858	34.1494	1.02823	GA	3	GT	3	CA	3
2	1	0	0	70	7.53	3.12	21.695	0.143812	79.668	274.354	7.197	32.5	16.8	21	4.62842	30.7644	0.908609	G	2	G	1	A	1
4	1	1	1	76	1.05	2.603	40.009	0.0650604	34.933	311.409	9.179	36.8	11.6	19	5.54007	82.0686	2.90127	A	1	T	2	A	1
4	1	1	1	74	1.18	3.619	37.345	0.0969072	48.337	327.302	4.903	33.4	7.9	14	4.96903	107.024	3.39352	A	1	T	2	A	1
3	0	1	0	63	0.67	3.452	37.31	0.0925221	24.24	272.739	22.226	14	17.7	0	5.01913	86.359	2.76587	GA	3	GT	3	A	1
4	1	1	1	79	2.32	7.248	23.436	0.309268	62.958	2403.11	9.353	41.5	15.9	16	4.37796	48.56	1.35658	G	2	G	1	CA	3
2	1	0	0	57	2.26	3.83	28.586	0.133982	74.56	408.696	12.08	42.3	15.2	15	5.31967	61.8004	2.09784	G	2	G	1	CA	3
2	1	0	0	79	0.97	5.98	29.73	0.201144	77.737	218.978	7.071	21.3	12.5	16	5.47996	49.5003	1.73094	G	2	G	1	CA	3
4	1	1	1	63	2.65	3.839	28.991	0.13242	71.119	688.5	5.251	23.2	17.2	13	4.66849	124.109	3.69724	G	2	G	1	CA	3
2	1	0	0	65	1.62	5.36	77.35	0.0692954	69.672	209.981	11.889	22.3	17	16	6.14117	50.6216	1.98373	GA	3	GT	3	A	1
1	0	0	0	62	1.14	3.955	33.152	0.119299	59.937	492.439	17.62	19.8	24.2	3	4.96903	35.2429	1.11748	GA	3	GT	3	A	1
1	0	0	0	65	0.7	4.217	31.703	0.133016	25.597	512.748	11.12	19.6	21.4	6	5.3898	35.0339	1.20492	GA	3	GT	3	A	1
1	0	0	0	69	1.59	5.509	39.668	0.138878	94.731	351.336	11.872	18.1	23.6	5	4.67851	22.4343	0.669754	GA	3	GT	3	A	1
2	1	0	0	80	0.64	5.24	30.807	0.170091	59.499	290.466	5.308	42.3	12.6	21	4.85883	47.8496	1.48356	G	2	G	1	A	1
2	1	0	0	71	1.01	4.387	31.143	0.140866	97.263	396.517	4.807	36.1	14.7	14	4.86885	25.9446	0.806066	A	1	T	2	A	1
1	0	0	0	65	0.62	7.232	22.8	0.317193	95.781	712.553	5.581	13.9	22.5	7	3.9071	72.4012	1.80508	G	2	G	1	CA	3
2	1	0	0	82	0.95	2.12	151.41	0.0140017	207.935	809.713	1.427	23.4	18.6	23	5.07923	31.8579	1.03255	A	1	T	2	A	1
2	1	0	0	66	1.7	3.793	23.58	0.160857	30.751	290.08	3.981	35.3	18.8	11	4.398	51.0534	1.43277	GA	3	GT	3	A	1
1	0	0	0	62	3.22	5.602	24.1	0.232448	80.889	218.582	7.107	19.2	24.9	0	5.0592	33.6758	1.08717	GA	3	GT	3	A	1
2	1	0	0	71	0.77	4.987	46.183	0.107983	48.004	346.345	6.623	32.4	12.5	19	4.77869	43.2387	1.31849	GA	3	GT	3	A	1
2	1	0	0	78	1.21	6.683	44.826	0.149088	101.789	243.05	2.929	24.6	14.9	24	5.02914	33.4808	1.07445	GA	3	GT	3	A	1
4	1	1	1	83	3.78	5.027	38.836	0.129442	90.178	291.824	6.404	48.3	17.9	23	5.13934	52.0355	1.70649	GA	3	G	1	A	1
4	1	1	1	76	3.91	4.264	25.841	0.165009	108.275	335.041	10.258	32.4	19.2	6	4.45811	79.2478	2.25441	G	2	G	1	A	1
4	1	1	1	69	0.97	4.687	48.208	0.0972245	72.308	282.721	7.609	31.2	15.6	16	4.91894	104.482	3.27951	G	2	G	1	CA	3
4	1	1	1	78	1.74	3.948	41.878	0.0942738	52.706	309.002	8.687	36.8	12.7	20	4.49818	65.1715	1.87064	GA	3	GT	3	A	1
2	1	0	0	61	5.65	5.836	25.711	0.226985	60.964	290.08	3.378	22.1	14.7	16	4.6184	50.9977	1.50293	A	1	T	2	A	1
2	1	0	0	66	0.63	3.823	82.35	0.0464238	62.966	333.124	7.901	22.5	18.5	21	4.2878	9.98085	0.273085	A	1	T	2	A	1
2	1	0	0	84	1.23	5.23	30.038	0.174113	115.873	82.626	5.228	34.2	9.4	33	7.76412	53.1708	2.63428	GA	3	GT	3	CA	3
2	1	0	0	73	0.55	5.129	37.017	0.138558	59.377	685.16	9.84	32.1	19.5	23	5.40984	27.5605	0.95141	A	1	T	2	A	1
2	1	0	0	74	0.95	4.37	74.36	0.0587682	64.515	213.314	9.749	29.7	10.8	21	4.38798	37.7364	1.05663	GA	3	GT	3	A	1
4	1	1	1	66	2.23	3.869	34.424	0.112393	35.525	299.655	6.126	25.1	16.7	16	4.25774	14.3758	0.390577	G	2	G	1	CA	3
2	1	0	0	62	1.87	5.166	37.84	0.136522	108.113	238.743	4.903	22.5	16.9	19	7.08288	21.1527	0.956031	G	2	G	1	A	1
3	0	1	0	78	3.22	5.555	82.089	0.0676705	92.347	491.172	6.041	16.3	17.3	0	5.20947	15.5111	0.515622	A	1	T	2	A	1
2	1	0	0	67	1.04	3.89	31.738	0.122566	33.537	264.307	4.417	22.1	18.8	15	5.6102	22.4343	0.803131	G	2	G	1	A	1
2	1	0	0	63	7.39	6.58	56.596	0.116263	42.854	330.355	11.783	24.3	14.2	26	6.11111	34.9016	1.36101	G	2	G	1	A	1
1	0	0	0	65	1.84	6.099	33.834	0.180262	161.74	402.435	5.251	15.8	21.6	1	4.99909	41.4905	1.32354	G	2	G	1	CA	3
4	1	1	1	65	1.27	5.92	21.398	0.276661	59.885	394.029	5.532	22.6	13.6	18	5.09927	47.0486	1.53091	GA	3	GT	3	A	1
2	1	0	0	71	1.68	4.627	37.51	0.123354	89.567	167.587	15.366	36.5	18.8	19	5.5	33.042	1.15964	GA	3	GT	3	CA	3
2	1	0	0	56	1.58	4.851	47.668	0.101766	44.727	348.115	6.972	20.4	13.7	20	5.39982	51.9519	1.7901	GA	3	GT	3	A	1
2	1	0	0	82	0.66	6.34	51.87	0.122229	75.379	261.021	8.873	45.6	8.1	6	4.27778	32.6658	0.891679	A	1	T	2	A	1
2	1	0	0	55	2.14	4.344	19.383	0.224114	48.818	352.796	7.107	20.4	12.8	16	4.45811	63.5974	1.8092	GA	3	GT	3	A	1
4	1	1	1	70	1.25	4.191	37.675	0.111241	94.289	398.14	3.223	34.2	12.3	15	4.67851	35.0339	1.04591	G	2	G	1	CA	3
2	1	0	0	58	2.27	4.276	46.416	0.0921234	39.998	751.339	17.819	22	16.9	16	5.08925	41.3233	1.34198	GA	3	GT	3	A	1
2	1	0	0	79	5.83	4.631	29.042	0.159459	85.27	237.189	7.268	32.4	15.3	23	4.398	19.1746	0.538119	G	2	G	1	A	1
2	1	0	0	60	0.43	3.964	28.665	0.138287	58.411	403.321	6.87	31.8	10.7	16	5.95082	22.5387	0.85586	A	1	T	2	A	1
3	0	1	0	66	0.59	3.143	25.133	0.125055	44.122	244.403	14.192	15.4	17.5	3	5.5	42.2984	1.48451	G	2	G	1	C	2
4	1	1	1	60	1.13	2.821	40.347	0.0699185	25.54	282.721	10.81	24.7	17.7	25	4.95902	55.1767	1.74601	G	2	G	1	A	1
4	1	1	1	68	1.19	2.826	28.517	0.0990988	37.316	194.115	13.337	24.2	16.2	24	4.48816	15.2464	0.436648	GA	3	GT	3	A	1
2	1	0	0	75	0.75	4.808	20.038	0.239944	86.198	321.967	3.725	32.6	18.8	24	4.85883	100.756	3.12391	GA	3	GT	3	A	1
4	1	1	1	80	1.15	5.397	102.773	0.0525138	84.75	398.5	6.817	47.6	17.7	16	7.81421	57.2035	2.85236	A	1	T	2	A	1
2	1	0	0	69	0.56	5.07	42.221	0.120082	57.408	1173.11	4.574	29.4	18.8	24	4.90893	51.541	1.61449	G	2	G	1	A	1
2	1	0	0	68	2.12	5.121	44.126	0.116054	104.275	183.173	7.33	28.6	14.8	14	5.65027	38.7254	1.39625	G	2	G	1	A	1
2	1	0	0	61	2.34	5.027	61.25	0.0820735	64.058	409.307	6.208	21.3	19.6	16	5.0592	52.8365	1.70574	GA	3	GT	3	A	1
4	1	1	1	57	2.57	4.158	85.194	0.0488063	80.143	327.302	10.571	22.4	18.1	21	5.96084	18.2622	0.694636	G	2	G	1	A	1
3	0	1	0	71	0.83	5.966	44.595	0.133782	47.782	192.513	7.634	19.4	22.4	6	5.51002	23.5278	0.827237	GA	3	GT	3	A	1
1	0	0	0	62	2.05	9.345	22.9	0.408079	109.038	418.167	4.386	19.6	21.3	3	3.9071	44.966	1.12108	GA	3	GT	3	CA	3
2	1	0	0	79	0.42	6.137	49.843	0.123127	121.747	319.433	4.807	34.7	11.6	18	4.97905	99.704	3.16778	G	2	G	1	CA	3
4	1	1	1	66	2.24	4.094	49.295	0.083051	62.474	320.951	6.755	22.6	17.8	17	4.6184	31.2102	0.919779	GA	3	GT	3	A	1
2	1	0	0	76	0.76	6.57	66.35	0.0990203	76.115	319.078	7.471	35.4	16.2	17	5.02914	42.9114	1.37709	GA	3	GT	3	A	1
3	0	1	0	47	1.54	3.813	37.664	0.101237	42.094	416.021	15.267	15.8	16.9	1	6.91257	42.8556	1.89036	G	2	G	1	CA	3
2	1	0	0	79	1.31	5.694	33.124	0.1719	49.857	344.918	11.378	36.2	13.7	16	5.20947	42.8556	1.42462	G	2	G	1	A	1
2	1	0	0	54	0.73	5.49	63.21	0.0868533	29.195	250.108	15.001	21.3	12.6	13	5.31967	65.1994	2.21322	G	2	G	1	A	1
2	1	0	0	64	1.46	5.446	31.307	0.173955	34.773	400.716	9.357	23.1	16.5	17	5.25956	38.6279	1.29642	G	2	G	1	A	1
2	1	0	0	83	0.85	4.935	46.32	0.106541	65.09	476.844	7.322	48.8	13.4	23	7.87432	114.122	5.73425	A	1	T	2	A	1
2	1	0	0	72	3.7	6.58	26.064	0.252455	55.035	185.494	1.433	46.3	14.3	5	4.84882	44.785	1.38568	G	2	G	1	A	1
3	0	1	0	61	2.24	3.95	21.277	0.185646	57.601	289.919	13.961	18.3	22.1	5	4.89891	47.3968	1.48165	A	1	T	2	A	1
2	1	0	0	77	0.62	5.23	27.048	0.19336	21.889	187.368	7.634	38.9	14.2	16	4.58834	112.582	3.29627	GA	3	GT	3	A	1
1	0	0	0	66	2.35	4.589	39.568	0.115978	34.305	257.538	4.341	19.4	21.4	6	4.56831	72.3385	2.10873	GA	3	GT	3	CA	3
1	0	0	0	59	2.16	4.619	19.383	0.238302	51.179	333.777	5.011	19.8	21.4	0	6.91257	51.1788	2.25749	G	2	G	1	C	2
1	0	0	0	77	0.45	4.236	39.137	0.108235	92.435	220.854	8.29	18.7	23.4	1	4.47814	89.7649	2.56508	GA	3	GT	3	A	1
4	1	1	1	54	1.6	3.696	61.693	0.0599096	66.164	320.064	8.772	23.1	19.5	16	5.08925	21.285	0.691234	GA	3	GT	3	A	1
1	0	0	0	73	0.62	5.151	23.5	0.219191	49.841	1723.81	12.399	16.5	22.7	3	5.32969	43.9909	1.4961	GA	3	GT	3	A	1
2	1	0	0	66	1.38	5.031	60.334	0.0833858	68.796	662.166	3.957	21.5	19	17	5.0592	66.7386	2.15454	GA	3	GT	3	A	1
4	1	1	1	62	2.13	3.16	53.176	0.0594253	46.21	290.186	24.402	22.8	17.7	14	4.89891	59.4602	1.85875	GA	3	GT	3	CA	3
2	1	0	0	72	0.65	3.686	49.381	0.0746441	74.328	529.836	5.418	35.7	9.5	6	4.86885	41.6855	1.29511	G	2	G	1	A	1
2	1	0	0	75	1.7	4.673	47.23	0.0989414	104.024	159.2	2.064	36.8	9.9	17	4.96903	8.35103	0.264794	GA	3	GT	3	A	1
2	1	0	0	74	0.9	5.26	42.918	0.122559	62.046	304.306	3.037	35.4	15.3	15	4.78871	34.818	1.06394	GA	3	GT	3	A	1
2	1	0	0	64	1.62	4.652	43.89	0.105992	39.264	316.938	3.221	22.3	15.2	20	5.62022	14.5638	0.522306	GA	3	GT	3	A	1
2	1	0	0	52	1.2	3.41	32.46	0.105052	30.529	398.189	5.011	21.3	14.2	13	4.5082	29.65	0.852951	G	2	G	1	CA	3
1	0	0	0	55	0.4	7.428	40.918	0.181534	106.732	402.413		19.7	24.9	2	5.03916	17.2244	0.55386	GA	3	GT	3	A	1
2	1	0	0	61	0.58	3.691	27.766	0.132932	75.735	259.393	6.755	22.6	12.2	16	4.21767	21.285	0.572853	G	2	G	1	CA	3
2	1	0	0	81	0.76	5.548	50.163	0.110599	75.414	559.99	4.744	45.9	17.8	6	4.97905	48.3928	1.53753	G	2	G	1	A	1
2	1	0	0	71	2.57	3.937	30.824	0.127725	47.893	176.766	7.459	35.7	10.4	6	5.07923	61.5427	1.99467	A	1	T	2	A	1
1	0	0	0	76	0.83	10.044	23.8	0.422017	64.129	1253.82	5.03	18.5	21.4	3	4.20765	39.1294	1.0506	A	1	T	2	A	1
1	0	0	0	79	0.84	4.54	28.063	0.161779	34.688	1047.52	3.221	16.3	20.2	0	5.82058	84.8964	3.1532	G	2	G	1	CA	3
1	0	0	0	78	0.63	4.68	22.871	0.204626	98.391	60.37	10.395	19.4	22.4	0	5.07923	75.9464	2.46151	G	2	G	1	CA	3
1	0	0	0	80	0.78	7.232	34.2	0.211462	109.748	295.841	4.835	14.9	24.9	2	6.41166	29.2739	1.1977	GA	3	GT	3	A	1
1	0	0	0	66	2.66	5.31	32.1	0.165421	55.607	416.373	2.227	17	21.3	1	4.27778	51.1788	1.39703	G	2	G	1	A	1
2	1	0	0	64	0.71	3.65	24.389	0.149658	41.307	144.714	4.69	23.5	14.7	14	4.67851	29.3575	0.87644	GA	3	GT	3	A	1
1	0	0	0	64	2.48	5.602	32.8	0.170793	84.939	275.724	5.957	19.2	22.5	6	4.89891	51.1788	1.59987	A	1	T	2	A	1
4	1	1	1	73	2.75	2.205	45.53	0.0484296	29.077	231.527	12.3	37.2	15.5	16	4.86885	34.1494	1.06098	GA	3	GT	3	A	1
2	1	0	0	70	0.62	4.946	64.86	0.0762566	79.386	362.143	9.131	34.6	19.2	14	4.99909	37.005	1.18045	GA	3	GT	3	CA	3
2	1	0	0	80	0.84	6.78	42.393	0.159932	54.266	298.554	5.03	46.8	8.2	4	5.1694	61.5079	2.02893	GA	3	GT	3	CA	3
2	1	0	0	75	1.28	6.37	40.009	0.159214	63.536	273.596	5.933	36.8	20.2	27	4.71858	24.0223	0.723306	A	1	T	2	A	1
1	0	0	0	62	1.96	3.542	33.9	0.104484	61.975	414.173	6.073	18.3	21.3	6	4.48816	44.4228	1.27224	GA	3	GT	3	A	1
1	0	0	0	67	1.14	5.26	21.695	0.242452	23.807	251.63	3.378	14	23.8	4	4.86885	32.443	1.00796	GA	3	GT	3	A	1
1	0	0	0	73	0.63	3.879	27.93	0.138883	68.891	323.541	6.456	19.6	22.3	0	4.70856	50.6216	1.52097	GA	3	GT	3	A	1
2	1	0	0	66	0.45	5.991	63.35	0.0945699	96.372	292.538	2.753	31.2	18.7	19	5.15938	72.6032	2.39028	GA	3	GT	3	A	1
4	1	1	1	59	2.34	5.456	46.416	0.117546	90.886	971.117	3.594	21.6	14.5	15	5.14936	63.9387	2.10094	G	2	G	1	A	1
2	1	0	0	78	2.04	5.413	57.991	0.0933421	126.707	373.799	3.236	41.2	19.1	29	4.90893	72.3176	2.26531	GA	3	GT	3	A	1
2	1	0	0	66	1.19	6.89	25.841	0.266631	39.011	335.816	7.922	23.7	11.1	16	4.55829	72.7564	2.11626	G	2	G	1	A	1
2	1	0	0	77	0.84	6.87	59.317	0.115818	106.68	473.93	2.189	31.2	17.2	25	5.06922	44.9939	1.45543	GA	3	GT	3	A	1
2	1	0	0	54	0.61	3.25	65.78	0.0494071	29.062	251.389	14.466	21.3	12.7	14	4.71858	18.7776	0.565391	G	2	G	1	CA	3
2	1	0	0	64	8.78	5.817	48.914	0.118923	57.726	332.473	8.213	22.1	16.3	14	5.5	54.3758	1.90838	GA	3	GT	3	A	1
1	0	0	0	68	1.62	5.83	37.134	0.156999	123.905	306.739	6.153	19	20.4	4	3.78689	46.1083	1.11419	G	2	G	1	CA	3
2	1	0	0	76	1.91	3.859	42.832	0.0900962	47.727	203.369	7.4	38.2	14.7	24	4.91894	87.5918	2.74936	A	1	T	2	A	1
2	1	0	0	74	0.84	4.673	66.35	0.0704295	91.617	225.136	5.56	23.8	14.8	17	4.08743	35.5145	0.926303	G	2	G	1	A	1
1	0	0	0	60	1.7	4.604	32.4	0.142099	36.284	635.702	6.805	17.9	24.5	6	4.88889	16.2563	0.507141	A	1	T	2	A	1
2	1	0	0	65	1.35	5.973	47.006	0.127069	105.056	212.297	7.586	22.1	21.5	13	7.83424	68.8142	3.4401	GA	3	GT	3	A	1
1	0	0	0	65	1.3	3.753	38.553	0.0973465	72.409	284.61	10.386	16.3	25.3	6	5.40984	45.5372	1.57198	G	2	G	1	A	1
2	1	0	0	82	0.91	6.484	38.836	0.166958	137.784	207.125	2.622	48.6	15.2	21	6.9326	22.4343	0.992441	G	2	G	1	A	1
2	1	0	0	78	1.49	7.88	27.766	0.2838	90.504	503.356	14.315	41.2	17.3	21	5.11931	36.9702	1.2077	G	2	G	1	CA	3
3	0	1	0	74	0.46	6.952	32.294	0.215272	136.71	409.307	3.156	16.8	18.9	6	6.14117	20.5885	0.806813	A	1	T	2	A	1
4	1	1	1	68	2.16	2.99	65.742	0.0454808	42.124	248.882	6.679	26.1	12.7	15	4.86885	68.9535	2.1423	A	1	T	2	A	1
3	0	1	0	52	0.64	4.889	52.943	0.0923446	14.868	629.156	5.03	19.8	19.5	6	6.65209	49.0615	2.08255	G	2	G	1	A	1
2	1	0	0	74	0.85	3.536	46.416	0.0761806	43.344	288.828	4.481	35.6	12.2	23	5.45993	57.8095	2.01411	GA	3	GT	3	A	1
1	0	0	0	76	1.62	5.851	41.639	0.140517	87.862	249.663	7.348	18.1	22.5	6	5.75046	27.9854	1.0269	GA	3	GT	3	A	1
2	1	0	0	61	1.45	4.837	48.208	0.100336	57.258	345.329	6.161	21.5	12.7	19	5.82058	37.3324	1.38659	G	2	G	1	CA	3
2	1	0	0	85	1.66	5.609	32.813	0.170938	136.061	519.465	6.153	48.9	17.7	20	5.47996	23.8342	0.833442	G	2	GT	3	C	2
3	0	1	0	55	2.24	4.374	38.625	0.113243	28.714	515.472	13.386	13.9	19.6	0	3.78689	66.2163	1.60009	A	1	T	2	A	1
2	1	0	0	78	1.05	4.145	38.337	0.10812	80.898	263.834	9.361	36.5	16.5	16	5.74044	43.2387	1.58385	GA	3	GT	3	A	1
1	0	0	0	62	0.78	3.348	37.906	0.0883237	27.974	600.438	12.888	16.3	24.9	0	7.33333	42.9114	2.00803	G	2	G	1	CA	3
3	0	1	0	60	1.52	7.02	27.93	0.251343	105.35	357.787	3.925	19.2	21.4	6	5.15938	27.9854	0.921351	GA	3	GT	3	A	1
2	1	0	0	63	2.49	3.813	41.878	0.0910502	36.103	383.326	5.546	23.4	15.5	17	5.04918	41.4905	1.3368	G	2	G	1	A	1
2	1	0	0	65	0.88	6.287	66.36	0.0947408	75.909	377.569	16.385	22.8	14.5	16	5.33971	73.627	2.50871	GA	3	GT	3	A	1
1	0	0	0	60	1.32	4.503	40.347	0.111607	36.431	374.653	6.316	16.1	21.6	6	5.90073	46.1083	1.73613	GA	3	GT	3	A	1
1	0	0	0	72	1.62	3.888	27.9	0.139355	37.069	202.38	2.473	18.2	21.3	6	5.25956	28.2222	0.947189	G	2	G	1	CA	3
4	1	1	1	58	1.33	3.412	17.065	0.199941	60.042	407.609	8.596	22.1	13.6	14	4.949	92.4325	2.91903	GA	3	GT	3	A	1
2	1	0	0	77	1.34	2.46	22.161	0.111006	60.767	177.059	6.43	36.4	14.2	23	7.36339	27.9854	1.31494	A	1	T	2	A	1
2	1	0	0	71	0.81	3.627	49.66	0.0730366	56.051	304.274	16.164	33.2	16.2	14	5.64026	38.0777	1.37046	GA	3	GT	3	A	1
1	0	0	0	62	0.49	3.171	22.723	0.13955	29.912	364.35	5.618	13.4	25.2	5	4.88889	33.0559	1.03123	G	2	G	1	A	1
2	1	0	0	73	1.62	5.955	34.638	0.171921	93.851	386.696	3.056	35.4	21.3	16	5.17942	35.0688	1.15904	GA	3	GT	3	A	1
2	1	0	0	68	1.44	7.23	45.354	0.159413	14.779	259.17	9.582	31.6	12.6	16	4.52823	65.5406	1.89381	GA	3	GT	3	CA	3
1	0	0	0	63	2.04	3.964	24.221	0.16366	49.058	419.068	12.189	14.4	21.4	4	5.1694	26.6829	0.880176	GA	3	GT	3	A	1
2	1	0	0	79	4.16	4.02	29.417	0.136656	64.022	263.027	8.537	41.6	13.7	19	5.15938	37.1513	1.22312	A	1	T	2	A	1
1	0	0	0	74	1.39	5.14	18.255	0.281567	26.413	753.023	10.904	17	25.2	6	5.15938	70.1167	2.30842	GA	3	GT	3	A	1
3	0	1	0	85	1.7	3.437	26.21	0.131133	46.079	138.167	3.759	17.2	18.6	7	6.59199	34.1494	1.43647	G	2	G	1	A	1
2	1	0	0	80	1.04	5.64	50.172	0.112413	46.369	278.072	5.985	44.9	10.9	20	5.32969	55.9081	1.9014	G	2	G	1	CA	3
1	0	0	0	64	1.21	4.195	28.796	0.14568	49.384	295.532	1.199	18.6	21.2	6	4.91894	36.9702	1.16043	GA	3	GT	3	A	1
1	0	0	0	67	0.76	5.635	22.871	0.246382	97.653	325.427	4.203	15.8	24.9	0	5.18944	32.443	1.07433	GA	3	GT	3	CA	3
2	1	0	0	61	1.33	5.218	44.409	0.117499	73.711	323.855	4.999	21.3	18.8	19	5.40984	73.042	2.52146	GA	3	GT	3	A	1
1	0	0	0	69	0.71	6.099	28.564	0.213521	134.086	393.204	7.348	19.1	24.6	1	8.58561	126.819	6.94786	GA	3	GT	3	CA	3
3	0	1	0	58	1.3	4.536	33.125	0.136936	62.087	349.291	4.111	13.7	19.7	1	4.88889	49.4863	1.5438	GA	3	GT	3	A	1
4	1	1	1	70	1.68	2.164	27.766	0.077937	34.196	777.12	14.718	23.8	13.5	17	5.15938	31.8092	1.04724	GA	3	GT	3	A	1
1	0	0	0	72	0.62	8.495	13.6	0.624632	153.655	256.433	7.348	15.4	20.2	5	5.02914	30.646	0.983477	G	2	G	1	A	1
2	1	0	0	64	3.72	6.944	31.43	0.220935	88.87	333.092	2.091	23.4	9.2	21	4.64845	27.9575	0.829284	GA	3	GT	3	A	1
2	1	0	0	71	0.74	5.189	70.543	0.073558	115.657	359.512	4.257	34.2	19	24	4.58834	40.2507	1.17849	G	2	G	1	CA	3
1	0	0	0	65	1.23	3.631	40.328	0.0900367	22.426	413.032	6.378	16.3	24.3	6	6.39162	25.0461	1.02152	G	2	G	1	A	1
1	0	0	0	64	0.57	3.48	18.2	0.191209	50.316	362.132	4.658	18.6	20.2	3	6.41166	54.4663	2.22841	G	2	G	1	A	1
2	1	0	0	82	8.26	7.479	24.221	0.308782	144.779	277.755	3.056	45.6	19.4	13	5.2796	18.4572	0.621819	G	2	G	1	A	1
3	0	1	0	63	1.87	3.859	38.927	0.0991343	37.692	301.951	15.96	18.4	21.3	6	4.73862	111.886	3.38316	GA	3	GT	3	A	1
2	1	0	0	79	1.15	5.64	41.445	0.136084	124.747	520.745	6.948	42.6	16.4	26	5.22951	58.2762	1.94468	GA	3	GT	3	A	1
1	0	0	0	84	1.37	3.778	36.69	0.102971	54.594	133.664	7.268	17.7	21.3	7	5.14936	42.382	1.39262	GA	3	GT	3	CA	3
1	0	0	0	60	0.46	3.814	33.692	0.113202	82.33	352.091	6.62	18.5	22.5	2	5.37978	59.892	2.05603	G	2	G	1	A	1
1	0	0	0	74	0.76	4.355	21.398	0.203524	51.057	368.82	2.334	19.6	21.3	6	4.58834	40.3134	1.18033	GA	3	GT	3	CA	3
4	1	1	1	71	1.09	4.752	41.195	0.115354	51.532	631.048	6.56	22.5	18.6	7	4.41803	16.709	0.47106	G	2	G	1	CA	3
3	0	1	0	57	0.59	4.491	20.038	0.224124	30.613	518.106	8.473	19	23.7	5	5.02914	86.6655	2.78123	GA	3	GT	3	A	1
1	0	0	0	61	0.58	4.137	37.017	0.111759	64.693	266.617	8.836	17.8	21.4	3	5.52004	51.1788	1.80272	G	2	G	1	CA	3
2	1	0	0	74	0.84	5.633	61.693	0.091307	29.134	377.744	4.215	22.3	14.3	4	6.11111	27.9854	1.09131	G	2	G	1	CA	3
4	1	1	1	78	2.65	5.623	40.122	0.140148	102.548	320.696	5.914	39.7	14.3	26	5.43989	54.0136	1.87495	GA	3	GT	3	A	1
2	1	0	0	79	0.66	4.589	34.424	0.133308	111.454	270.576	4.903	36.9	19	16	5.04918	97.0016	3.12533	GA	3	GT	3	A	1
4	1	1	1	73	1.69	3.272	34.066	0.0960488	47.81	362.85	8.934	35.8	13.8	16	5.14936	101.856	3.34686	G	2	G	1	A	1
2	1	0	0	61	0.8	6.825	51.314	0.133005	82.507	257.794	5.313	21.8	17.1	13	5.68033	19.1746	0.69502	GA	3	GT	3	CA	3
2	1	0	0	78	2.04	5.267	72.13	0.0730209	83.491	264.076	8.831	37.2	17.7	4	5.79053	106.349	3.92958	A	1	T	2	A	1
4	1	1	1	78	2.33	3.578	34.241	0.104495	60.364	227.242	9.921	41.3	17.4	19	4.46812	21.7726	0.620771	GA	3	GT	3	CA	3
2	1	0	0	78	0.81	6.669	59.122	0.112801	143.709	339.063	3.449	35.8	14.7	18	4.66849	38.6279	1.15073	GA	3	GT	3	A	1
2	1	0	0	76	0.86	5.653	40.774	0.138642	78.788	174.953	10.424	36.2	16.6	31	4.51821	28.6331	0.825528	GA	3	GT	3	A	1
2	1	0	0	74	0.71	6.502	26.512	0.245247	86.379	211.508	9.18	32.4	20.2	16	4.398	29.65	0.832101	GA	3	GT	3	A	1
4	1	1	1	77	1.05	3.1	50.359	0.061558	72.486	314.826	13.659	39.5	17.9	14	9.0765	72.7564	4.21392	GA	3	GT	3	A	1
2	1	0	0	65	0.63	3.841	31.738	0.121022	60.282	374.653	10.383	23.5	16.9	18	5.26958	153.202	5.15154	GA	3	GT	3	A	1
2	1	0	0	60	0.71	4.372	51.87	0.0842876	41.124	434.126	10.446	22.1	14.1	13	4.949	22.6641	0.715735	G	2	G	1	CA	3
4	1	1	1	74	1.27	4.019	91.785	0.0437871	65.239	418.864	6.404	28.3	12.2	17	5.0592	52.7251	1.70214	GA	3	GT	3	A	1
1	0	0	0	85	0.85	5.66	20.528	0.275721	69.106		6.538	19.8	23.4	0	5.89071	74.435	2.79796	GA	3	GT	3	A	1
3	0	1	0	66	1.87	3.472	32.306	0.107472	59.937	381.137	14.735	18.7	19.6	6	5.44991	84.8964	2.9524	GA	3	GT	3	A	1
2	1	0	0	68	0.36	2.31	28.517	0.0810043	27.633	266.127	6.46	23.8	17.8	19	4.56831	25.68	0.748593	A	1	T	2	A	1
3	0	1	0	69	0.58	4.019	57.826	0.0695016	68.796	690.688	12.219	16.4	17.7	3	5.43989	58.1369	2.01808	A	1	T	2	A	1
2	1	0	0	66	0.28	4.368	41.536	0.105162	82.335	363.338	2.696	22.6	17.6	16	5.30965	66.5575	2.25507	GA	3	GT	3	CA	3
1	0	0	0	78	2.22	5.476	18.255	0.299973	72.825	319.198	2.956	16.9	24.3	1	5.5	32.1853	1.12958	GA	3	GT	3	A	1
1	0	0	0	70	1.15	6.894	27.766	0.248289	96.061	530.752	7.044	13.9	22.3	3	8.03461	16.0195	0.821316	GA	3	GT	3	A	1
4	1	1	1	58	2.24	2.514	36.764	0.0683821	21.528	432.399	8.5	22.9	16.2	19	5.2796	44.966	1.51489	G	2	G	1	A	1
3	0	1	0	63	0.73	3.268	17.56	0.186105	38.175	181.803	13.096	18.1	21.6	4	4.81876	65.2829	2.00739	G	2	G	1	A	1
1	0	0	0	61	2.32	4.728	22.279	0.212218	52.595	262.512	4.018	15	20.4	3	5.20947	36.5732	1.21577	A	1	T	2	A	1
2	1	0	0	68	1.96	4.479	49.87	0.0898135	23.933	263.131	7.807	23.8	15.6	22	5.52004	29.2739	1.03114	GA	3	GT	3	A	1
2	1	0	0	55	1.67	2.35	20.312	0.115695	11.289	586.032	12.576	21.2	12.4	17	5.37978	84.6526	2.90604	G	2	G	1	A	1
4	1	1	1	79	1.05	2.668	36.593	0.0729101	63.776	240.482	4.639	35.4	16.3	18	5.08925	33.4808	1.08729	G	2	G	1	A	1
1	0	0	0	64	0.52	3.87	12.639	0.306195	45.686	224.318	9.507	18.3	21.3	5	4.71858	59.5925	1.79432	GA	3	GT	3	A	1
2	1	0	0	68	0.55	4.013	19.525	0.205531	53.34	319.198	5.099	29.7	11.3	15	5.03916	33.4808	1.07659	GA	3	GT	3	A	1
4	1	1	1	75	3.98	2.644	29.887	0.0884666	56.058	202.563	3.565	35.2	10.4	6	5.15938	37.2767	1.22724	GA	3	GT	3	A	1
1	0	0	0	72	0.75	5.633	31.4	0.179395	82.876	306.963	6.161	16.3	23.6	0	4.56831	121.804	3.55069	G	2	G	1	CA	3
3	0	1	0	64	1.54	3.571	26.521	0.134648	55.036	247.454	6.62	19.4	16.3	5	4.78871	80.2507	2.45224	GA	3	GT	3	CA	3
4	1	1	1	52	1.49	2.351	39.722	0.0591863	24.696	442.177	14.823	21.3	13.8	6	4.41803	83.7402	2.3608	GA	3	GT	3	A	1
1	0	0	0	63	2.46	5.618	17.976	0.312528	67.469	447.487	4.018	17	24.2	0	5.84062	33.5783	1.25145	A	1	T	2	A	1
2	1	0	0	60	0.49	6.37	21.252	0.299736	39.385	311.342	9.88	25.1	15.5	15	5.84062	20.0662	0.747859	G	2	G	1	CA	3
2	1	0	0	64	0.36	5.116	49.63	0.103083	34.976	239.246	3.221	23.6	14.2	14	5.96084	57.7398	2.19624	GA	3	GT	3	A	1
2	1	0	0	75	3.17	4.539	35.389	0.12826	68.484	346.023	5.308	29.4	22.1	16	5.46995	52.0843	1.81797	A	1	T	2	A	1
1	0	0	0	78	1.53	3.888	24.07	0.161529	50.691	710.521	6.62	16.3	22.5	0	4.6184	37.3394	1.10041	A	1	T	2	A	1
1	0	0	0	56	0.72	4.865	36.8	0.132201	43.858	353.066	4.052	19.5	24.9	5	4.96903	53.1708	1.68594	G	2	G	1	CA	3
2	1	0	0	69	0.75	2.38	25.257	0.0942313	157.941	157.102	9.9	23.7	12.6	15	4.80874	79.206	2.43045	A	1	T	2	A	1
2	1	0	0	77	1.52	7.36	41.195	0.178662	26.448	203.586	8.3	36.2	17.1	5	4.89891	53.4982	1.67238	G	2	G	1	CA	3
1	0	0	0	61	2.89	4.173	35.83	0.116467	63.784	342.425	4.746	14	21.6	3	4.29781	35.0339	0.9608	A	1	T	2	A	1
1	0	0	0	57	0.76	6.136	22.871	0.268287	68.035	276.737	5.36	19.8	20.4	0	5.45993	11.2972	0.3936	A	1	T	2	A	1
2	1	0	0	59	0.62	5.423	26.282	0.206339	57.153	440.228	3.422	26.2	22.1	15	4.97905	33.4808	1.06375	GA	3	GT	3	A	1
1	0	0	0	62	2.11	9.805	21.544	0.455115	130.068	279.805	3.831	19.2	21.3	6	5.13934	31.6977	1.03952	GA	3	GT	3	A	1
4	1	1	1	72	2.9	4.113	76.373	0.0538541	81.188	953.295	7.478	34.2	11.8	6	4.1275	20.1846	0.531623	GA	3	GT	3	CA	3
4	1	1	1	61	1.09	1.597	42.91	0.0372174	73.233	517.05	5.035	22.3	14.3	10	4.71858	17.8304	0.536869	G	2	G	1	A	1
2	1	0	0	57	2.31	4.355	62.281	0.069925	52.533	210.132	6.208	21.4	17.9	22	5.44991	38.8856	1.3523	G	2	G	1	CA	3
4	1	1	1	69	1.9	3.988	29.574	0.134848	58.04	281.732	10.146	26.4	16.8	22	4.70856	40.6199	1.22046	G	2	G	1	A	1
1	0	0	0	65	0.96	5.18	42.365	0.122271	78.681	494.617	5.957	20	20.3	0	10.6894	55.5807	3.79119	A	1	GT	3	A	1
1	0	0	0	77	0.39	6.419	33.4	0.192186	136.908	488.392	10.067	19	21.4	6	4.70856	19.1468	0.575282	G	2	G	1	C	2
2	1	0	0	64	0.48	4.291	24.389	0.17594	65.589	322.208	10.571	23.4	16.2	17	8.03461	17.2244	0.883093	GA	3	GT	3	CA	3
2	1	0	0	59	0.65	3.575	51.129	0.0699212	44.411	299.418	13.271	22.8	18.9	19	4.70856	28.8351	0.866375	GA	3	GT	3	CA	3
2	1	0	0	65	1.2	4.973	45.314	0.109745	118.505	251.001	4.018	21.1	12.2	21	4.98907	62.9984	2.00561	A	1	T	2	A	1
1	0	0	0	61	0.42	4.865	41.536	0.117127	62.209	472.884	4.903	14	23.6	0	5.48998	25.1297	0.880349	A	1	T	2	A	1
2	1	0	0	71	2.36	6.571	53.176	0.123571	61.155	266.127	5.467	23.2	18.8	24	4.87887	29.2391	0.910289	G	2	G	1	A	1
4	1	1	1	52	1.58	5.139	42.343	0.121366	86.079	390.034	11.687	21.3	14.9	26	7.19308	25.081	1.15121	A	1	T	2	A	1
2	1	0	0	80	1.43	1.96	59.877	0.0327338	47.73	176.168	5.035	47.3	18.8	20	4.37796	25.1297	0.70203	GA	3	GT	3	A	1
2	1	0	0	75	1.23	6.064	26.662	0.22744	98.503	342.179	9.41	39.5	13.7	26	4.84882	32.4151	1.00295	GA	3	GT	3	A	1
4	1	1	1	71	1.73	4.202	59.418	0.0707193	53.703	415.834	11.856	32.7	14.6	23	6.97268	60.1497	2.67627	G	2	G	1	A	1
2	1	0	0	66	0.36	2.23	29.123	0.0765718	174.463	417.888	5.334	31.2	20.1	17	5.54007	53.5817	1.89421	G	2	G	1	A	1
1	0	0	0	79	0.6	6.112	20.312	0.300906	117.826	226.782	5.308	18.1	24.9	3	6.52186	79.7562	3.31919	GA	3	GT	3	A	1
2	1	0	0	73	2.28	6.78	45.53	0.148913	22.83	327.946	8.027	33.6	19.6	21	5.00911	53.4982	1.71	GA	3	GT	3	A	1
1	0	0	0	70	0.8	3.311	42.1	0.0786461	72.715	291.366	4.658	18.2	23.4	6	5.29964	170.204	5.75588	A	1	T	2	A	1
1	0	0	0	64	0.49	5.602	38.96	0.143789	69.681	1105.29	18.208	13.9	20.2	0	11.1703	42.8556	3.05471	GA	3	GT	3	CA	3
1	0	0	0	75	0.4	4.238	41.3	0.102615	36.725	526.617	7.105	15.4	22.5	0	5.69035	70.3326	2.55383	GA	3	GT	3	A	1
2	1	0	0	77	0.81	4.134	41.365	0.0999396	43.37	538.866	10.487	35.2	19.6	15	4.65847	56.1309	1.66856	GA	3	GT	3	CA	3
1	0	0	0	78	0.48	4.757	25.257	0.188344	79.853	267.108	4.4	19.2	21.3	5	6.46175	113.216	4.66825	A	1	T	2	A	1
4	1	1	1	76	3.57	4.776	47.743	0.100036	95.911	465.202	5.771	33.6	13.2	16	4.42805	151.677	4.28576	A	1	T	2	A	1
2	1	0	0	78	0.81	2.24	61.009	0.0367159	114.842	572.006	4.567	41.3	14.8	21	4.97905	24.4332	0.77629	G	2	G	1	C	2
2	1	0	0	78	0.45	3.783	49.877	0.0758466	79.744	542.639	4.014	42.2	9.3	18	5.20947	36.6359	1.21786	A	1	T	2	A	1
2	1	0	0	80	2.74	7.015	46.416	0.151133	94.705	951.907	5.779	46.3	10.1	13	4.949	33.3206	1.05227	G	2	G	1	A	1
1	0	0	0	82	0.18	4.734	42.1	0.112447	115.203	250.83	3.596	19.1	22.7	0	4.45811	90.4823	2.57401	GA	3	GT	3	A	1
2	1	0	0	58	0.5	6.565	47.195	0.139104	95.827	549.647	2.65	21.2	16.4	18	4.90893	30.047	0.941205	G	2	G	1	C	2
2	1	0	0	80	6.79	6.073	65.742	0.0923763	126.759	150.962	8.367	48.3	16.1	12	4.52823	75.1106	2.17033	A	1	T	2	A	1
2	1	0	0	84	0.43	3.566	30.962	0.115173	49.995	1296.6	2.399	46.9	19.6	16	5.29964	46.5889	1.57552	G	2	G	1	C	2
2	1	0	0	58	0.38	5.868	37.383	0.15697	64.126	355.636	4.018	21.3	12.8	21	5.09927	17.2244	0.560467	GA	3	GT	3	A	1
2	1	0	0	77	0.41	3.516	20.23	0.173801	100.715	278.291	7.755	46.8	14.6	16	5.19945	15.727	0.521794	A	1	T	2	A	1
1	0	0	0	70	0.76	3.88	26.282	0.14763	72.261	247.455	7.82	14.4	21.4	0	6.57195	154.804	6.49192	A	1	T	2	A	1
2	1	0	0	81	1.81	6.98	31.43	0.222081	24.833	458.098	13.927	47.6	14.8	19	5.03916	44.3253	1.4253	G	2	G	1	C	2
2	1	0	0	68	0.62	5.677	65.719	0.0863829	54.245	486.321	14.624	23.7	9.8	13	5.74044	27.2123	0.996795	GA	3	GT	3	A	1
3	0	1	0	61	0.48	3.802	24.23	0.156913	41.699	235.971	11.583	15.8	18.8	3	4.8388	42.0756	1.29916	A	1	T	2	A	1
4	1	1	1	67	4.25	7.498	82.973	0.0903667	110.962	356.835	2.846	33.4	13.5	24	5.23953	32.9445	1.10146	A	1	T	2	A	1
2	1	0	0	68	1.1	5.886	26.21	0.224571	73.643	404.978	2.753	22.6	8.3	23	5.01913	46.1292	1.47741	GA	3	GT	3	A	1
2	1	0	0	74	1.86	2.34	64.86	0.0360777	122.393	657.158	15.269	26.8	21.9	19	5.42987	40.2507	1.39463	GA	3	GT	3	CA	3
2	1	0	0	74	1.12	4.865	38.337	0.126901	55.808	364.008	3.126	23.9	17.2	4	4.95902	16.3886	0.518603	GA	3	GT	3	A	1
2	1	0	0	74	0.42	5.23	76.373	0.0684797	156.086	1726.02	5.546	25.8	10.4	17	6.41166	38.2448	1.56473	GA	3	GT	3	A	1
4	1	1	1	66	1.83	3.523	31.427	0.112101	38.523	300.8	1.156	29.4	16.6	20	4.46812	88.0585	2.51069	G	2	G	1	A	1
2	1	0	0	62	1.92	4.467	42.365	0.105441	105.546	326.059	4.111	21.6	17.7	13	4.41803	45.6486	1.28692	G	2	G	1	CA	3
2	1	0	0	75	2.12	5.204	48.751	0.106747	68.921	469.375	4.257	32.5	21.8	19	5.2796	8.24656	0.277824	G	2	G	1	A	1
4	1	1	1	79	3.46	3.051	36.208	0.0842631	41.516	243.43	4.481	38.5	18.8	15	4.88889	21.3477	0.665975	G	2	G	1	CA	3
1	0	0	0	55	0.73	4.062	27.301	0.148786	41.336	390.745	16.064	13.8	21.3	6	5.31967	98.8473	3.35541	GA	3	GT	3	A	1
2	1	0	0	60	1.4	6.23	49.66	0.125453	28.759	494.129	10.446	21.3	17.4	25	5.18944	27.2123	0.901117	GA	3	GT	3	CA	3
2	1	0	0	78	0.71	2.41	50.172	0.0480348	88.756	238.318	21.996	37.8	15.2	23	4.42805	52.7251	1.48979	G	2	G	1	A	1
4	1	1	1	74	3.47	2.9	66.137	0.0438484	78.878	244.326	2.846	33.6	18.8	6	7.40346	57.8931	2.735	G	2	G	1	CA	3
1	0	0	0	76	0.46	4.073	39.2	0.103903	59.066	418.284	6.085	19.8	22.3	5	4.58834	53.1708	1.55677	GA	3	GT	3	A	1
2	1	0	0	77	1.1	4.716	42.002	0.11228	66.273	427.31	3.254	36.5	17.7	19	5.04918	84.6526	2.72746	GA	3	GT	3	A	1
4	1	1	1	61	4.35	2.441	6.441	0.378978	36.113	229.806	2.162	21.3	16.2	15	5.64026	124.109	4.46683	GA	3	GT	3	A	1
4	1	1	1	56	3.87	2.949	46.238	0.0637787	21.13	351.318	8.687	22.6	12.7	12	6.08106	46.5889	1.80783	G	2	G	1	C	2
1	0	0	0	60	0.48	3.325	35.448	0.0937994	50.023	369.573	8.599	19.6	22.5	0	10.1885	106.335	6.91325	GA	3	GT	3	CA	3
4	1	1	1	75	5.23	4.667	31.471	0.148295	94.835	394.029	7.027	23.4	16.3	18	6.23133	59.0423	2.34769	GA	3	GT	3	A	1
4	1	1	1	61	3.76	2.182	62.889	0.0346961	30.269	354.504	8.383	21.2	11.2	18	6.48179	109.016	4.50902	A	1	T	2	A	1
4	1	1	1	64	2.41	5.522	56.022	0.0985684	61.904	550.429	3.985	21.3	12.5	21	4.24772	42.6676	1.15651	GA	3	GT	3	A	1
4	1	1	1	54	1.44	2.889	29.123	0.0991999	58.375	309.933	3.693	23.1	14.5	17	5.81056	46.5401	1.72561	GA	3	GT	3	A	1
2	1	0	0	63	0.33	2.37	52.66	0.0450057	56.611	8576.24	7.57	21.3	15.1	14	4.82878	27.2123	0.838491	G	2	G	1	A	1
2	1	0	0	68	0.56	5.164	53.338	0.0968165	67.243	326.498	3.687	23.9	16.9	18	4.16758	31.238	0.830737	A	1	T	2	A	1
2	1	0	0	83	1.72	5.077	27.766	0.18285	94.082	343.26	9.556	48.4	16.6	24	6.40164	36.5732	1.494	GA	3	GT	3	A	1
4	1	1	1	71	1.01	4.476	74.501	0.0600797	35.986	433.468	7.006	36.9	14.9	23	5.67031	69.7754	2.52467	A	1	T	2	A	1
2	1	0	0	61	0.88	3.751	32.46	0.115558	36.868	324.168	6.456	22.6	21.3	15	5.24954	68.8212	2.30537	G	2	G	1	A	1
1	0	0	0	74	1	6.192	32.8	0.18878	69.465	574.899	5.788	18.3	21.3	3	5.69035	21.9815	0.798166	GA	3	GT	3	A	1
2	1	0	0	75	0.46	5.23	38.375	0.136287	138.617	718.708	4.203	26.8	16.2	18	4.78871	38.7254	1.18334	GA	3	GT	3	A	1
1	0	0	0	73	1.12	5.63	33.6	0.16756	37.513	166.908	12.443	16.4	22.4	6	6.74226	35.0339	1.50727	GA	3	GT	3	CA	3
3	0	1	0	76	2.24	4.236	26.712	0.15858	61.41	145.148	9.912	13	22.4	0	6.26138	93.2335	3.72511	G	2	G	1	A	1
1	0	0	0	80	0.46	8.526	42.249	0.201804	107.929	650.198	7.348	19.9	22.3	0	6.46175	27.3376	1.12722	GA	3	GT	3	CA	3
2	1	0	0	65	0.94	3.44	53.46	0.0643472	59.479	287.014	12.154	23.1	18.8	14	6.66211	75.4588	3.20788	GA	3	GT	3	A	1
2	1	0	0	86	1.28	4.523	58.925	0.0767586	149.987	196.31	4.807	49.6	12.3	17	5.07923	40.6895	1.3188	GA	3	GT	3	A	1
2	1	0	0	80	5.81	3.745	59.514	0.0629264	74.257	255.073	4.807	46.3	15.4	21	11.3206	36.6359	2.6465	G	2	G	1	A	1
4	1	1	1	61	4.26	4.984	59.514	0.083745	36.717	463.517	8.563	24.1	12.3	13	5.96084	8.87341	0.337516	GA	3	GT	3	A	1
2	1	0	0	74	0.39	4.073	55.24	0.0737328	68.916	131.298	5.352	34.5	12.6	12	4.91894	80.7383	2.53424	GA	3	GT	3	A	1
2	1	0	0	78	0.74	4.311	53.176	0.0810704	47.168	253.728	12.023	39.8	19.6	23	5.02914	63.9317	2.05167	A	1	T	2	A	1
2	1	0	0	74	0.56	3.773	33.945	0.11115	46.13	423.788	2.881	33.4	14.3	12	9.06648	34.1494	1.97569	G	2	G	1	A	1
4	1	1	1	81	1.85	3.331	49.877	0.0667843	38.086	376.749	6.368	48.4	12.7	22	5.40984	65.1436	2.24881	GA	3	GT	3	A	1
2	1	0	0	67	0.91	4.421	38.136	0.115927	48.898	416.84	8.29	26.4	18.8	21	6.13115	36.5732	1.43087	GA	3	GT	3	A	1
1	0	0	0	65	1.05	3.334	40.519	0.0822824	42.749	253.903	10.687	13.9	20.4	0	12.4326	26.1814	2.07707	GA	3	GT	3	CA	3
4	1	1	1	76	1.12	1.255	33.31	0.0376764	27.88	283.245	3.156	39.5	12.8	24	7.60383	44.6039	2.16422	GA	3	GT	3	A	1
2	1	0	0	78	0.89	6.079	49.843	0.121963	58.432	496.745	7.478	38.9	15.2	12	6.07104	71.447	2.76785	G	2	G	1	CA	3
1	0	0	0	57	0.85	4.41	41.093	0.107318	58.637	519.604	12.189	15	23.8	0	5.66029	28.6331	1.0342	GA	3	GT	3	A	1
1	0	0	0	56	0.41	3.051	28.404	0.107414	24.422	263.605	8.347	14.5	24.5	3	4.78871	59.0144	1.80332	A	1	T	2	A	1
3	0	1	0	57	0.49	3.106	29.262	0.106144	23.673	418.779	9.748	19.7	19.7	0	5.0592	102.629	3.31321	G	2	G	1	A	1
1	0	0	0	77	1.63	6.782	24.23	0.279901	125.235	364.989	4.621	17.7	22.5	0	5.17942	85.1053	2.81277	GA	3	GT	3	A	1
1	0	0	0	71	1.71	7.269	34.906	0.208245	124.376	347.416	2.3	18.3	24.9	0	5.71038	91.2136	3.3237	GA	3	GT	3	A	1
4	1	1	1	79	3.68	3.101	41.365	0.0749668	72.168	223.614	10.943	35.8	7.8	20	4.70856	52.9967	1.59233	G	2	G	1	CA	3
4	1	1	1	69	2.63	5.196	12.905	0.402635	112.354	350.932	5.467	34.2	12.2	34	5.07923	60.505	1.96104	G	2	G	1	A	1
2	1	0	0	80	0.62	4.783	35.915	0.133176	72.075	239.597	11.372	46.3	17.6	24	5.88069	42.6676	1.60112	GA	3	GT	3	A	1
4	1	1	1	76	1.49	6.991	31.312	0.223269	116.79	482.695	9.556	41.3	13.4	16	4.80874	38.5304	1.18231	A	1	T	2	A	1
2	1	0	0	74	0.33	4.824	21.464	0.224748	59.066	853.691	7.681	41.2	9.8	20	4.30783	22.4482	0.617073	G	2	G	1	A	1
4	1	1	1	73	5.22	3.549	29.732	0.119366	49.507	316.931	15.96	42.1	12.6	18	6.19126	75.2917	2.97455	GA	3	GT	3	A	1
2	1	0	0	67	1.25	4.334	37.017	0.117081	64.44	283.245	4.807	23.8	13.8	26	6.4918	92.8922	3.84805	A	1	T	2	A	1
4	1	1	1	63	1	3.551	21.882	0.162279	36.184	370.392	6.56	23.1	17.6	16	5.70036	47.4804	1.72708	A	1	T	2	A	1
2	1	0	0	66	0.49	5.523	35.292	0.156494	91.405	257.079	2.898	22.1	12.7	17	4.99909	73.627	2.34868	A	1	T	2	A	1
4	1	1	1	76	1.1	6.118	47.848	0.127863	120.007	287.486	4.177	40.2	18.8	26	6.23133	47.0486	1.87078	G	2	G	1	CA	3
1	0	0	0	63	0.41	4.972	35.2	0.14125	69.589	357.347	9.373	19.5	21.6	6	10.7896	46.1083	3.17455	G	2	G	1	CA	3
4	1	1	1	80	1.3	4.284	40.925	0.104679	50.349	234.47	23.927	46.2	14.8	28	4.81876	97.2384	2.98999	GA	3	GT	3	CA	3
2	1	0	0	79	0.81	3.898	35.841	0.108758	64.063	273.852	2.56	38.4	15.3	13	5.04918	61.097	1.96851	G	2	G	1	CA	3
2	1	0	0	71	1.9	3.542	64.178	0.0551903	75.18	356.835	5.583	31.4	9.3	11	6.40164	169.96	6.94279	GA	3	GT	3	A	1
2	1	0	0	68	0.33	3.967	49.88	0.0795309	40.799	249.927	5.832	26.4	14.9	11	7.19308	85.6695	3.93222	G	2	G	1	A	1
3	0	1	0	79	0.65	3.249	30.962	0.104935	36.627	186.613	13.674	19.6	23.7	4	5.02914	80.6756	2.589	G	2	G	1	CA	3
4	1	1	1	73	1.59	2.84	87.718	0.0323765	76.5	351.377	12.117	37.6	13.5	8	5.79053	25.0322	0.92494	GA	3	GT	3	A	1
2	1	0	0	61	1.71	4.875	49.828	0.0978366	88.48	567.449	2.473	22.8	9.9	14	4.21767	46.5192	1.25199	GA	3	GT	3	CA	3
1	0	0	0	78	0.46	7.331	33.9	0.216254	49.218	260.007	5.251	18.2	21.3	0	4.81876	69.0371	2.12283	G	2	G	1	A	1
2	1	0	0	79	0.33	5.432	45.148	0.120315	72.54	340.625	4.14	36.7	16.7	20	6.46175	40.599	1.67402	A	1	T	2	A	1
1	0	0	0	64	0.95	5.372	31.4	0.171083	87.147	483.12	8.556	18.7	21.4	3	8.58561	67.8948	3.71967	GA	3	GT	3	A	1
2	1	0	0	61	0.7	5.001	39.568	0.12639	116.076	251.669	9.045	22.7	14.2	13	7.76412	59.8711	2.96624	G	2	G	1	A	1
1	0	0	0	54	0.56	3.822	31.427	0.121615	56.233	213.314	17.488	19	20.4	0	6.53188	95.2394	3.96964	G	2	G	1	CA	3
2	1	0	0	79	0.47	7.122	27.216	0.261684	146.754	663.504	4.198	41.6	19.6	23	5.7204	102.511	3.7419	GA	3	GT	3	A	1
3	0	1	0	61	3.24	3.615	23.723	0.152384	76.865	274.911	9.122	17.9	21.2	0	5.69035	19.0214	0.690682	A	1	T	2	A	1
4	1	1	1	76	1.25	6.278	56.404	0.111304	57.068	410.233	5.334	29.4	17.6	26	5.68033	111.161	4.02925	G	2	G	1	A	1
2	1	0	0	68	0.76	4.627	48.751	0.0949109	71.704	358.844	3.601	25.9	18.6	16	7.33333	45.6904	2.13807	A	1	T	2	A	1
1	0	0	0	75	1.56	3.311	32.8	0.100945	44.423	459.842	11.522	16.3	25.3	3	8.12477	84.5621	4.38413	A	1	T	2	A	1
2	1	0	0	78	1.62	5.058	51.273	0.0986484	94.406	262.186	3.608	42.3	22	24	6.39162	41.191	1.68	GA	3	GT	3	CA	3
1	0	0	0	61	0.56	3.383	32.4	0.104414	34.764	558.869	4.821	16.1	24.9	7	11.3206	25.0461	1.80928	G	2	G	1	A	1
2	1	0	0	85	3.72	5.721	58.925	0.0970895	128.563	392.284	4.654	44.6	14.9	23	6.06102	62.2253	2.40663	G	2	G	1	A	1
1	0	0	0	60	0.4	7.825	32.277	0.242433	184.855	276.593	8.636	19.8	20.2	3	5.25956	46.9789	1.5767	A	1	T	2	A	1
3	0	1	0	70	2.24	4.037	17.053	0.236733	58.887	360.373	2.731	19.8	21.6	0	6.00091	39.603	1.5165	A	1	T	2	A	1
3	0	1	0	53	1.2	3.947	23.58	0.167388	37.266	349.953	12.141	17.3	26.4	5	7.78415	35.4031	1.75853	GA	3	GT	3	A	1
2	1	0	0	73	0.53	5.548	46.87	0.11837	58.918	215.395	7.693	37	12.3	19	4.398	69.0998	1.93922	G	2	G	1	A	1
1	0	0	0	60	0.75	4.272	29.78	0.143452	54.029	279.971	5.361	17.7	25.2	0	9.7377	53.1708	3.3039	GA	3	GT	3	CA	3
4	1	1	1	59	3.27	2.949	31.99	0.0921851	30.172	492.828	7.347	24.3	14.6	18	7.47359	95.1349	4.53697	G	2	G	1	CA	3
2	1	0	0	61	0.45	7.68	26.813	0.286428	50.387	421.379	7.681	22.1	12.7	17	4.16758	44.6039	1.18619	GA	3	GT	3	A	1
1	0	0	0	73	0.4	5.54	38.063	0.145548	52.094	489.286	7.634	18.2	20.2	1	4.99909	28.2361	0.900725	GA	3	GT	3	A	1
1	0	0	0	64	0.77	6.219	34.746	0.178985	60.9	407.411	5.03	18.7	21.4	5	5.51002	44.5342	1.56582	G	2	G	1	C	2
2	1	0	0	54	1	4.739	46.238	0.102491	73.698	317.553	8.059	21.1	7.9	8	6.04098	59.2025	2.28215	A	1	T	2	A	1
2	1	0	0	82	0.55	7.23	43.57	0.16594	30.172	297.086	21.777	47.6	15.6	16	5.57013	32.3106	1.14844	G	2	G	1	A	1
4	1	1	1	65	2.34	3.559	80.346	0.0442959	60.77	219.286	11.52	34.6	19.4	19	7.38342	24.8302	1.16986	A	1	T	2	A	1
2	1	0	0	76	0.8	5.23	59.514	0.0878785	172.442	680.399	3.508	38.5	17.5	18	5.45993	103.242	3.597	GA	3	GT	3	A	1
1	0	0	0	74	1.62	4.217	27.048	0.155908	73.325	172.684	1.622	17.7	22.4	6	6.12113	34.0937	1.33169	A	1	T	2	A	1
4	1	1	1	83	4.23	3.708	28.027	0.132301	123.193	322.812	11.004	42.6	16.8	23	5.63024	52.0843	1.87124	A	1	T	2	A	1
4	1	1	1	65	2.22	3.156	61.724	0.0511308	20.723	302.009	13.821	22.5	13.2	18	6.37158	35.0688	1.42582	GA	3	GT	3	A	1
4	1	1	1	62	2.28	5.077	59.514	0.0853077	85.944	384.128	7.612	21.9	7.9	15	5.44991	70.6669	2.45755	GA	3	GT	3	A	1
2	1	0	0	73	2.77	3.727	77.12	0.0483273	56.389	265.734	5.26	38.1	17.7	15	6.25137	81.4	3.2471	A	1	T	2	A	1
2	1	0	0	74	1.54	4.229	26.363	0.160414	60.525	237.297	4.784	32.4	15.9	18	4.64845	82.577	2.44942	GA	3	GT	3	A	1
2	1	0	0	62	2.72	6.48	48.943	0.132399	67.756	1366.49	4.314	22.2	13.7	16	6.26138	40.195	1.60598	GA	3	GT	3	CA	3
2	1	0	0	64	0.38	4.726	46.89	0.100789	82.675	281.154	10.784	24.9	12.5	16	6.64208	19.8224	0.840149	A	1	T	2	A	1
3	0	1	0	54	1.03	2.868	21.05	0.136247	25.399	243.729	11.913	18.3	22.2	0	4.6184	37.3394	1.10041	A	1	T	2	A	1
2	1	0	0	77	0.66	4.781	21.742	0.219897	116.493	267.795	6.689	26.8	17	13	6.80237	8.05154	0.349491	A	1	T	2	A	1
4	1	1	1	61	1.47	4.009	27.114	0.147857	52.305	313.759	10.974	26	10.3	19	5.43989	31.2102	1.08338	G	2	G	1	A	1
1	0	0	0	76	0.49	4.491	42.056	0.106786	49.97	183.264	2.473	17.5	21.6	0	4.96903	53.1708	1.68594	G	2	G	1	CA	3
3	0	1	0	62	1.52	4.734	67.899	0.0697212	60.987	967.985	3.596	15.6	16.7	3	4.29781	35.0339	0.9608	A	1	T	2	A	1
3	0	1	0	62	0.72	5.073	22.135	0.229185	49.292	272.353	6.745	16.4	18.8	6	5.45993	11.2972	0.3936	G	2	G	1	A	1
2	1	0	0	70	1	5.315	37.793	0.140635	91.338	235.058	2.258	21.6	14.7	20	10.0883	19.8224	1.27606	GA	3	GT	3	A	1
2	1	0	0	66	2.82	4.468	41.31	0.108158	59.239	646.97	6.364	30.9	15.9	18	5.75046	15.0583	0.552555	A	1	T	2	A	1
2	1	0	0	78	0.38	5.818	48.99	0.118759	93.886	253.006	3.907	34.1	18.6	14	5.82058	60.505	2.24726	GA	3	GT	3	A	1
4	1	1	1	61	2.38	4.704	33.945	0.138577	52.779	276.146	6.828	34.8	18.8	18	5.70036	48.9431	1.78029	GA	3	GT	3	A	1
3	0	1	0	69	1.02	3.639	31.174	0.116732	39.011	325.213	5.686	18.7	18.8	5	5.13934	31.6977	1.03952	A	1	T	2	A	1
2	1	0	0	71	1.17	4.334	33.31	0.130111	73.977	182.144	4.73	21.3	12.5	20	6.64208	58.3876	2.47469	A	1	T	2	A	1
4	1	1	1	73	1.15	6.736	40.328	0.16703	55.221	220.129	3.061	29.5	11.2	19	10.1885	27.7555	1.8045	GA	3	GT	3	CA	3
2	1	0	0	63	1.06	4.162	46.784	0.088962	47.064	231.175	6.623	22.8	17.9	18	6.32149	25.7217	1.03757	A	1	T	2	A	1
2	1	0	0	76	0.9	5.304	33.31	0.159231	65.23	370.038	5.779	22.4	19.2	16	5.56011	48.7968	1.73129	GA	3	GT	3	A	1
1	0	0	0	59	0.54	6.004	29.78	0.201612	71.053	400.107	4.551	18.6	21.3	0	10.6894	55.5807	3.79119	A	1	T	2	A	1
2	1	0	0	81	1.56	4.443	19.288	0.23035	105.696	213.829	2.353	31.2	12.7	12	8.44536	59.6413	3.21411	A	1	T	2	A	1
2	1	0	0	63	0.76	4.195	30.993	0.135353	45.604	442.924	5.491	30.5	14.7	18	6.31148	44.3531	1.78629	GA	3	GT	3	A	1
2	1	0	0	76	1.12	2.98	26.712	0.11156	36.138	106.94	12.643	23.3	18.5	13	5.02914	21.9815	0.705421	A	1	T	2	A	1
1	0	0	0	62	1.5	5.146	23.8	0.216218	40.638	301.898	7.98	19.2	22.5	3	4.70856	19.1468	0.575282	GA	3	GT	3	A	1
2	1	0	0	72	0.43	7.498	44.222	0.169554	136.736	378.687	6.554	23.6	19.5	13	5.21949	76.218	2.53853	GA	3	GT	3	A	1
3	0	1	0	61	1.38	2.9	35.558	0.0815569	41.126	426.4	5.083	18.8	22.8	6	5.48998	25.1297	0.880349	A	1	T	2	A	1
3	0	1	0	67	0.58	5.102	35.841	0.142351	44.728	291.725	7.634	19.2	22.8	0	6.52186	79.7562	3.31919	GA	3	GT	3	A	1
2	1	0	0	78	4.63	5.782	33.124	0.174556	94.406	316.938	1.184	21.2	16.9	12	6.46175	38.0777	1.57006	G	2	G	1	CA	3
1	0	0	0	74	1.15	5.164	23.7	0.21789	127.724	702.63	2.749	17.4	21.3	0	5.29964	170.204	5.75588	G	2	G	1	C	2
3	0	1	0	70	0.19	4.862	46.383	0.104823	61.091	211.526	4.054	17.9	18.8	0	11.1703	42.8556	3.05471	GA	3	GT	3	CA	3
3	0	1	0	83	1.14	3.542	35.211	0.100594	68.276	302.498	6.394	18.3	22.8	0	5.69035	70.3326	2.55383	GA	3	GT	3	A	1
2	1	0	0	78	1.64	5.189	50.209	0.103348	118.625	259.17	3.065	28.8	17.7	27	6.66211	66.5575	2.82947	GA	3	GT	3	A	1
3	0	1	0	64	0.73	4.173	60.043	0.0695002	50.311	583.974	4.895	19.2	23.6	3	6.46175	113.216	4.66825	G	2	G	1	A	1
2	1	0	0	59	0.7	7.519	33.842	0.22218	65.583	370.493	3.907	29.1	18.8	15	14.5164	111.161	10.297	G	2	G	1	A	1
2	1	0	0	70	0.55	7.58	38.66	0.196068	39.2	303.788	7.57	28.6	12.8	16	5.20947	45.6904	1.51885	G	2	G	1	A	1
2	1	0	0	77	1	6.752	20.09	0.336088	104.711	261.465	4.565	26.6	8.1	29	5.02914	29.0928	0.933633	GA	3	GT	3	CA	3
2	1	0	0	64	0.74	7.331	41.262	0.17767	152.714	416.95	2.552	31.6	15.3	6	6.44171	166.652	6.85026	A	1	T	2	A	1
2	1	0	0	53	0.91	5.24	29.732	0.176241	36.327	216.682	10.881	35.6	14.8	9	5.25956	84.3949	2.83245	A	1	T	2	A	1
2	1	0	0	52	1.82	6.73	37.017	0.181808	24.591	386.55	10.943	25.5	16.9	9	5.09927	63.5347	2.06736	A	1	T	2	A	1
3	0	1	0	83	1.09	3.204	31.427	0.101951	32.154	780.088	8.312	18.2	20.1	0	4.45811	90.4823	2.57401	A	1	T	2	A	1
2	1	0	0	73	1.15	4.25	47.848	0.0888229	78.695	194.052	4.486	22.4	11.4	25	5.9408	37.1513	1.40837	GA	3	GT	3	A	1
2	1	0	0	75	1	6.123	43.119	0.142002	121.916	224.718	3.152	22.6	17.5	24	5.75046	51.1719	1.87772	G	2	G	1	A	1
2	1	0	0	58	0.71	4.487	37.345	0.12015	55.461	355.005	10.834	25	17.7	16	4.78871	80.2368	2.45182	GA	3	GT	3	A	1
2	1	0	0	74	0.46	5.896	65.046	0.0906435	132.065	330.517	4.744	23.4	16.2	15	5.67031	76.6429	2.77316	GA	3	GT	3	CA	3
2	1	0	0	65	0.7	2.26	46.78	0.0483112	45.305	360.873	13.759	32	18.8	15	4.6184	96.2633	2.83693	GA	3	GT	3	CA	3
2	1	0	0	60	1.5	5.497	39.359	0.139663	77.039	243.729	8.418	22.8	17.7	13	6.44171	53.0176	2.1793	GA	3	GT	3	A	1
2	1	0	0	66	1.79	3.47	24.23	0.143211	41.358	202.709	7.634	21.1	18.8	21	6.21129	82.974	3.28867	A	1	T	2	A	1
4	1	1	1	69	1.28	3.795	28.18	0.13467	65.751	547.427	12.154	32.4	12.4	10	6.39162	76.4339	3.11741	A	1	T	2	A	1
4	1	1	1	65	2.68	2.861	51.483	0.0555717	51.919	112.5	17.819	23.4	11.6	22	5.29964	47.557	1.60826	GA	3	GT	3	CA	3
2	1	0	0	74	4.48	5.474	48.217	0.113528	86.727	199.422	4.311	23.5	18.1	15	5.7204	21.3199	0.778229	GA	3	GT	3	A	1
2	1	0	0	73	0.81	5.344	41.445	0.128942	125.699	303.099	2.846	22.8	15.2	21	4.46812	31.7952	0.906533	A	1	T	2	A	1
2	1	0	0	66	1.2	3.631	72.46	0.0501104	53.321	216.128	5.296	25	16.3	21	4.41803	17.7747	0.501103	GA	3	GT	3	A	1
2	1	0	0	74	1.43	7.222	20.502	0.352258	80.905	679.98	11.676	26.1	11.6	19	4.90893	75.7862	2.37396	A	1	T	2	A	1
4	1	1	1	65	1.37	3.201	13.969	0.22915	41.091	301.211	6.689	29.8	17.8	19	4.80874	76.218	2.33876	GA	3	GT	3	A	1
2	1	0	0	71	1.25	6.35	46.238	0.137333	72.727	180.109	5.308	25.9	16.2	18	4.70856	31.245	0.938782	G	2	G	1	A	1
4	1	1	1	67	2.34	5.463	33.911	0.161098	74.872	474.185	8.477	26.9	11.4	16	8.75592	21.9537	1.22661	G	2	G	1	A	1
2	1	0	0	78	0.36	6.308	52.277	0.120665	143.474	370.392	5.071	22.9	13.7	19	5.26958	75.4588	2.53736	G	2	G	1	A	1
2	1	0	0	62	0.91	6.35	81.23	0.0781731	27.824	223.854	7.517	31.1	12.6	16	6.40164	33.042	1.34975	GA	3	GT	3	CA	3
2	1	0	0	76	2.66	4.029	43.289	0.0930721	104.09	654.865	6.394	26.8	16.5	6	4.57832	95.8314	2.7997	GA	3	GT	3	CA	3
4	1	1	1	81	5.68	5.296	44.826	0.118146	52.458	322.605	15.652	27.3	13.4	21	7.25319	58.6314	2.71366	GA	3	GT	3	A	1
4	1	1	1	76	1.85	2.936	30.038	0.0977429	23	330.421	6.126	26	12.3	16	4.56831	53.1708	1.54998	A	1	T	2	A	1
2	1	0	0	72	0.63	4.314	161.864	0.026652	61.833	377.066	9.954	30.4	18.1	23	11.4508	30.0261	2.19398	GA	3	GT	3	A	1
2	1	0	0	63	2.89	4.052	35.99	0.112587	56.216	245.612	6.495	21.8	14.2	8	6.48179	19.8224	0.819874	A	1	T	2	A	1
2	1	0	0	81	3.54	5.12	94.748	0.0540381	175.128	245.702	2.651	25.2	16.6	19	6.62204	36.8866	1.55868	G	2	G	1	A	1
2	1	0	0	81	1.39	4.431	26.064	0.170005	85.654	153.751	3.882	24.3	21.4	17	4.2878	81.3233	2.22508	A	1	T	2	A	1
4	1	1	1	65	1.38	3.407	18.417	0.184992	58.806	283.984	6.682	22.4	11.6	23	5.08925	36.9702	1.20061	G	2	G	1	A	1
4	1	1	1	75	2.34	3.738	41.863	0.0892913	40.381	223.478	3.907	31.2	19.5	23	4.6184	35.3195	1.04088	A	1	T	2	A	1
2	1	0	0	76	0.56	4.43	33.31	0.132993	128.804	393.945	9.426	23.1	15.2	16	3.61658	52.3559	1.20826	A	1	T	2	A	1
2	1	0	0	63	0.53	7.56	50.209	0.150571	33.511	277.69	20.777	21.8	19	12	5.09927	44.5342	1.4491	G	2	G	1	CA	3
2	1	0	0	70	1.7	2.18	41.262	0.0528331	69.392	414.173	4.046	27.8	17.7	16	4.90893	69.3296	2.17171	G	2	G	1	A	1
2	1	0	0	63	1.17	2.34	49.88	0.0469126	41.75	263.027	3.152	24.1	9.5	32	4.88889	45.2377	1.41126	A	1	T	2	A	1
4	1	1	1	75	1.27	3.488	37.31	0.093487	83.736	466.324	4.485	22.1	9.9	14	5.80055	18.4642	0.683433	A	1	T	2	A	1
2	1	0	0	72	1.18	4.917	78.662	0.0625079	148.712	227.276	4.744	23.8	15.3	24	5.07923	27.0381	0.876337	G	2	G	1	A	1
4	1	1	1	62	2.18	4.242	39.809	0.106559	79.197	410.511	5.251	22.2	12.7	19	5.07923	65.6521	2.12786	GA	3	GT	3	CA	3
2	1	0	0	61	3.7	5.067	52.078	0.0972964	71.109	360.873	4.267	20.5	14.2	22	4.92896	144.712	4.55151	GA	3	GT	3	CA	3
2	1	0	0	84	0.92	4.23	39.09	0.108212	107.395	2761.41	4.398	32.7	18.5	24	5.80055	28.1804	1.04307	GA	3	GT	3	A	1
3	0	1	0	76	1.39	3.431	11.809	0.290541	62.065	167.899	10.018	17.8	21.2	0	6.57195	154.804	6.49192	A	1	T	2	A	1
2	1	0	0	75	0.59	3.624	73.24	0.0494812	77.475	228.093	0.946	21.7	17.8	26	5.13934	21.9537	0.719965	A	1	T	2	A	1
2	1	0	0	75	0.81	4.092	37.84	0.10814	61.367	340.616	8.375	24.8	10.4	17	5.2796	33.042	1.11317	GA	3	GT	3	A	1
2	1	0	0	82	2.63	6.556	41.67	0.157331	61.73	349.953	4.411	24.8	12.3	16	4.2878	29.7197	0.813157	G	2	G	1	A	1
3	0	1	0	57	1.86	2.93	36.782	0.0796585	50.836	353.116	9.881	19.2	22	0	4.8388	42.0756	1.29916	G	2	G	1	C	2
2	1	0	0	78	0.59	3.24	37.51	0.086377	62.328	284.824	2.881	27.3	17.7	33	4.1776	30.6321	0.816581	G	2	GT	3	A	1
2	1	0	0	67	1.34	3.699	47.668	0.0775992	46.609	390.342	2.974	37.5	16.3	13	4.87887	6.58889	0.205129	G	2	G	1	CA	3
2	1	0	0	61	1.35	4.792	37.675	0.127193	58.604	412.124	6.679	27.4	16.2	18	4.58834	58.3319	1.70788	G	2	G	1	A	1
2	1	0	0	63	0.8	7.56	42.918	0.17615	38.917	304.306	4.914	26.9	14.7	18	4.5082	30.7226	0.883807	GA	3	GT	3	A	1
2	1	0	0	76	0.45	2.37	24.592	0.0963728	50.916	210.361	10.81	30.8	19.5	9	4.74863	20.0662	0.608036	A	1	T	2	A	1
2	1	0	0	83	2.24	5.583	46.56	0.11991	59.399	376.659	7.632	36.3	15.5	18	4.84882	20.7139	0.640906	GA	3	GT	3	A	1
1	0	0	0	59	0.54	5.329	38.553	0.138225	75.18	471.827	4.999	17.6	22.6	6	5.31967	98.8473	3.35541	A	1	T	2	A	1
2	1	0	0	78	6.73	3.45	44.126	0.0781852	217.35	451.062	5.26	31.6	8.2	17	5.39982	46.5192	1.60291	GA	3	GT	3	A	1
2	1	0	0	61	0.46	3.785	56.89	0.0665319	47.485	235.95	9.41	28.2	20.2	21	5.31967	34.226	1.16182	GA	3	GT	3	A	1
4	1	1	1	65	1.08	5.022	17.065	0.294287	64.104	338.316	5.56	23.6	17.3	24	5.18944	75.2917	2.49324	G	2	G	1	A	1
2	1	0	0	79	0.41	7.68	22.339	0.343793	41.971	370.392	17.677	23.5	17.7	19	4.81876	53.1569	1.63452	A	1	T	2	A	1
4	1	1	1	61	1.49	3.102	85.194	0.036411	18.124	303.109	10.834	26.4	19.5	18	4.60838	34.818	1.02388	A	1	T	2	A	1
2	1	0	0	80	7.75	3.856	40.352	0.0955591	79.118	519.465	8.33	25	18.7	22	5.80055	36.6359	1.35604	GA	3	GT	3	A	1
2	1	0	0	70	9.51	3.728	39.99	0.0932233	87.991	323.855	3.037	22.1	14.5	15	11.8816	65.5406	4.96915	A	1	T	2	A	1
2	1	0	0	76	3.04	4.406	58.36	0.0754969	61.9	243.729	4.114	20.5	19.1	20	5.36976	123.12	4.21872	GA	3	GT	3	A	1
2	1	0	0	72	1.63	5.377	54.42	0.0988056	73.469	240.074	2.815	48.1	11.1	19	4.8388	58.0185	1.79143	GA	3	GT	3	A	1
2	1	0	0	65	2.26	6.103	42.393	0.143962	80.374	432.498	6.034	28.1	17.2	6	4.74863	21.1527	0.64096	G	2	G	1	CA	3
2	1	0	0	73	1.21	5.635	53.16	0.106001	121.39	164.89	7.385	24.6	11.5	24	4.89891	28.654	0.895738	G	2	G	1	CA	3
2	1	0	0	80	0.32	4.145	49.295	0.0840856	56.898	351.318	8.375	23.1	14.8	20	5.35974	19.6065	0.670564	GA	3	GT	3	A	1
2	1	0	0	82	2.66	6.137	57.12	0.10744	102.655	283.245	4.338	21.6	17.7	19	5.0592	42.0268	1.35676	G	2	G	1	A	1
2	1	0	0	80	1.43	6.78	46.33	0.146341	74.19	227.667	1.41	20.5	14.7	21	4.96903	51.4365	1.63095	GA	3	GT	3	CA	3
4	1	1	1	73	1.74	2.936	21.277	0.137989	46.369	295.7	5.842	26	13.5	24	4.949	58.3319	1.84213	G	2	G	1	A	1
2	1	0	0	59	0.71	5.43	67.13	0.0808878	27.157	373.953	11.245	20.7	16.5	19	5.09927	30.2142	0.98314	GA	3	GT	3	A	1
2	1	0	0	63	0.71	2.25	31.427	0.0715945	131.232	338.497	6.972	24.2	21.5	19	4.2878	9.82065	0.268702	A	1	T	2	A	1
4	1	1	1	64	1.52	7.041	27.766	0.253584	103.191	256.882	5.26	28.9	18.1	18	5.13934	78.3214	2.56853	G	2	G	1	A	1
4	1	1	1	55	1.99	2.58	49.381	0.0522468	56.357	852.984	1.274	35.6	15.2	16	5.13934	48.56	1.59251	GA	3	GT	3	A	1
4	1	1	1	71	1.91	3.354	28.991	0.115691	45.106	564.299	11.592	23.2	17.3	19	5.69035	50.1271	1.82015	GA	3	GT	3	CA	3
2	1	0	0	70	7.53	5.32	21.695	0.245218	79.668	274.354	7.197	35.6	18.9	16	5.40984	84.1372	2.90448	G	2	G	1	A	1
4	1	1	1	76	1.05	2.603	40.009	0.0650604	34.933	311.409	9.179	26.5	12.7	6	4.70856	49.2495	1.47974	A	1	T	2	A	1
3	0	1	0	74	1.18	3.619	37.345	0.0969072	48.337	327.302	4.903	18.4	21.1	4	4.58834	53.1708	1.55677	A	1	T	2	A	1
4	1	1	1	79	2.45	7.248	23.436	0.309268	62.958	2403.11	9.353	24.2	12.2	21	4.37796	82.8069	2.31331	G	2	G	1	CA	3
2	1	0	0	57	2.26	3.83	28.586	0.133982	74.56	408.696	12.08	21.1	17.7	16	5.03916	77.4508	2.49047	G	2	G	1	CA	3
2	1	0	0	79	0.97	4.25	29.73	0.142953	77.737	218.978	7.071	26	12.7	21	4.47814	36.9702	1.05644	G	2	G	1	CA	3
4	1	1	1	63	2.34	3.839	28.991	0.13242	71.119	688.5	5.251	32.6	17.7	8	7.96448	33.4808	1.70157	G	2	G	1	CA	3
2	1	0	0	65	1.62	2.43	65.49	0.0371049	69.672	209.981	11.889	23.2	16.8	19	6.2714	9.93905	0.397746	GA	3	GT	3	A	1
2	1	0	0	65	0.7	4.217	31.703	0.133016	25.597	512.748	11.12	32.2	16.5	17	5.80055	27.7277	1.02631	GA	3	GT	3	A	1
2	1	0	0	80	0.64	6.89	30.807	0.22365	59.499	290.466	5.308	25.3	16.9	21	4.29781	46.1292	1.26509	G	2	G	1	A	1
2	1	0	0	71	1.01	4.387	31.143	0.140866	97.263	396.517	4.807	29.8	9.9	23	4.56831	20.4005	0.594692	A	1	T	2	A	1
2	1	0	0	82	0.95	1.98	151.41	0.0130771	207.935	809.713	1.427	20.7	15.5	16	4.92896	23.5278	0.740001	A	1	T	2	A	1
2	1	0	0	66	1.7	3.793	23.58	0.160857	30.751	290.08	3.981	36.3	14.5	12	4.15756	55.0305	1.45995	GA	3	GT	3	A	1
2	1	0	0	71	0.77	4.987	46.183	0.107983	48.004	346.345	6.623	20.7	11.5	16	4.52823	36.413	1.05216	GA	3	GT	3	A	1
2	1	0	0	78	1.21	6.683	44.826	0.149088	101.789	243.05	2.929	26	8.4	32	5.02914	68.5356	2.19941	GA	3	GT	3	A	1
3	0	1	0	83	2.46	5.027	38.836	0.129442	90.178	291.824	6.404	18.6	20.1	0	10.1885	106.335	6.91325	GA	3	T	2	CA	3
4	1	1	1	76	3.91	4.264	25.841	0.165009	108.275	335.041	10.258	24	13.8	14	6.19126	67.9018	2.6826	G	2	G	1	A	1
4	1	1	1	69	0.97	4.687	48.208	0.0972245	72.308	282.721	7.609	32	16.2	21	4.71858	34.1494	1.02823	G	2	G	1	CA	3
4	1	1	1	78	1.74	3.948	41.878	0.0942738	52.706	309.002	8.687	35.2	14.3	17	4.62842	30.7644	0.908609	GA	3	GT	3	A	1
2	1	0	0	61	5.65	5.836	25.711	0.226985	60.964	290.08	3.378	22.6	21.3	22	5.54007	82.0686	2.90127	A	1	T	2	A	1
2	1	0	0	66	0.63	3.823	66.77	0.0572563	62.966	333.124	7.901	29.1	11.3	24	4.96903	107.024	3.39352	A	1	T	2	A	1
2	1	0	0	84	1.23	7.23	30.038	0.240695	115.873	82.626	5.228	22	18.8	19	4.37796	48.56	1.35658	GA	3	GT	3	CA	3
2	1	0	0	73	0.55	5.129	37.017	0.138558	59.377	685.16	9.84	25.4	14.2	17	5.31967	61.8004	2.09784	A	1	T	2	A	1
2	1	0	0	74	0.95	2.22	64.38	0.0344828	64.515	213.314	9.749	22.3	18.8	24	5.47996	49.5003	1.73094	GA	3	GT	3	A	1
4	1	1	1	66	2.27	3.869	34.424	0.112393	35.525	299.655	6.126	26.4	9.8	33	4.66849	124.109	3.69724	G	2	G	1	CA	3
2	1	0	0	62	1.87	5.166	37.84	0.136522	108.113	238.743	4.903	24	10.9	13	6.14117	50.6216	1.98373	G	2	G	1	A	1
2	1	0	0	67	1.04	6.98	31.738	0.219926	33.537	264.307	4.417	28	19.4	23	4.85883	47.8496	1.48356	G	2	G	1	A	1
2	1	0	0	63	7.39	5.23	56.596	0.0924094	42.854	330.355	11.783	22.3	18.5	18	4.86885	25.9446	0.806066	G	2	G	1	A	1
4	1	1	1	65	1.27	5.92	21.398	0.276661	59.885	394.029	5.532	25.3	18.8	9	5.07923	31.8579	1.03255	GA	3	GT	3	A	1
2	1	0	0	71	1.68	4.627	37.51	0.123354	89.567	167.587	15.366	20.7	12.7	21	4.398	51.0534	1.43277	GA	3	GT	3	CA	3
2	1	0	0	56	1.58	4.851	47.668	0.101766	44.727	348.115	6.972	36.3	8.6	17	4.77869	43.2387	1.31849	GA	3	GT	3	A	1
2	1	0	0	82	0.66	2.12	51.87	0.0408714	75.379	261.021	8.873	24.9	13.7	23	5.02914	33.4808	1.07445	A	1	T	2	A	1
2	1	0	0	55	2.14	4.344	19.383	0.224114	48.818	352.796	7.107	31.4	14.8	20	5.13934	52.0355	1.70649	GA	3	GT	3	A	1
4	1	1	1	70	1.25	4.191	37.675	0.111241	94.289	398.14	3.223	23.3	9.2	23	4.45811	79.2478	2.25441	G	2	G	1	CA	3
2	1	0	0	58	2.27	4.276	46.416	0.0921234	39.998	751.339	17.819	28.8	19	18	4.91894	104.482	3.27951	GA	3	GT	3	A	1
2	1	0	0	79	5.83	4.631	29.042	0.159459	85.27	237.189	7.268	27.7	15.5	24	4.49818	65.1715	1.87064	G	2	G	1	A	1
2	1	0	0	60	0.43	3.964	28.665	0.138287	58.411	403.321	6.87	22.6	20.2	15	4.6184	50.9977	1.50293	A	1	T	2	A	1
4	1	1	1	60	1.13	2.821	40.347	0.0699185	25.54	282.721	10.81	25.6	19.4	20	4.2878	9.98085	0.273085	G	2	G	1	A	1
3	0	1	0	68	1.19	2.826	28.517	0.0990988	37.316	194.115	13.337	17.9	20.7	3	5.69035	21.9815	0.798166	GA	3	GT	3	A	1
2	1	0	0	75	0.75	4.808	20.038	0.239944	86.198	321.967	3.725	22.8	16.4	19	7.76412	53.1708	2.63428	GA	3	GT	3	A	1
4	1	1	1	80	1.15	5.397	102.773	0.0525138	84.75	398.5	6.817	21.1	15.5	6	5.40984	27.5605	0.95141	A	1	T	2	A	1
2	1	0	0	69	0.56	5.07	42.221	0.120082	57.408	1173.11	4.574	21.6	12.9	23	4.38798	37.7364	1.05663	G	2	G	1	A	1
2	1	0	0	68	2.12	5.121	44.126	0.116054	104.275	183.173	7.33	21.5	14.9	20	4.25774	14.3758	0.390577	G	2	G	1	A	1
2	1	0	0	61	2.34	5.027	61.45	0.0818063	64.058	409.307	6.208	27.8	18.6	19	7.08288	21.1527	0.956031	GA	3	GT	3	A	1
4	1	1	1	57	2.35	4.158	85.194	0.0488063	80.143	327.302	10.571	20.8	16.9	21	5.6102	22.4343	0.803131	G	2	G	1	A	1
2	1	0	0	79	0.42	6.137	49.843	0.123127	121.747	319.433	4.807	23.7	21.4	16	6.11111	34.9016	1.36101	G	2	G	1	CA	3
4	1	1	1	66	3.14	4.094	49.295	0.083051	62.474	320.951	6.755	25.3	14.6	19	5.09927	47.0486	1.53091	GA	3	GT	3	A	1
2	1	0	0	76	0.76	2.04	66.98	0.0304569	76.115	319.078	7.471	33.2	14.3	19	5.5	33.042	1.15964	GA	3	GT	3	A	1
2	1	0	0	79	1.31	5.694	33.124	0.1719	49.857	344.918	11.378	26.4	19	18	5.39982	51.9519	1.7901	G	2	G	1	A	1
2	1	0	0	54	0.73	3.24	56.77	0.0570724	29.195	250.108	15.001	29.2	13.8	16	4.27778	32.6658	0.891679	G	2	G	1	A	1
2	1	0	0	64	1.46	5.446	31.307	0.173955	34.773	400.716	9.357	33	17.1	19	4.45811	63.5974	1.8092	G	2	G	1	A	1
2	1	0	0	83	0.85	4.935	53.23	0.0927109	65.09	476.844	7.322	27.3	17.7	16	4.67851	35.0339	1.04591	A	1	T	2	A	1
2	1	0	0	72	3.7	2.33	26.064	0.0893953	55.035	185.494	1.433	50.9	17.4	6	5.08925	41.3233	1.34198	G	2	G	1	A	1
4	1	1	1	61	3.27	3.95	21.277	0.185646	57.601	289.919	13.961	29.8	14.7	21	4.398	19.1746	0.538119	A	1	T	2	A	1
2	1	0	0	77	0.62	2.27	27.048	0.0839249	21.889	187.368	7.634	35.6	16.6	16	5.95082	22.5387	0.85586	GA	3	GT	3	A	1
4	1	1	1	54	1.6	3.696	61.693	0.0599096	66.164	320.064	8.772	22.8	13.2	17	4.95902	55.1767	1.74601	GA	3	GT	3	A	1
2	1	0	0	66	1.38	5.031	60.334	0.0833858	68.796	662.166	3.957	26.5	17.9	8	4.48816	15.2464	0.436648	GA	3	GT	3	A	1
4	1	1	1	62	3.38	3.16	53.176	0.0594253	46.21	290.186	24.402	22.1	16.9	19	4.85883	100.756	3.12391	GA	3	GT	3	CA	3
2	1	0	0	72	0.65	3.686	49.381	0.0746441	74.328	529.836	5.418	23.1	12.6	17	7.81421	57.2035	2.85236	G	2	G	1	A	1
2	1	0	0	75	1.7	4.673	49.68	0.094062	104.024	159.2	2.064	28.5	11.8	15	4.90893	51.541	1.61449	GA	3	GT	3	A	1
2	1	0	0	74	0.9	2.22	42.918	0.0517265	62.046	304.306	3.037	24.4	18.7	14	5.65027	38.7254	1.39625	GA	3	GT	3	A	1
2	1	0	0	64	1.62	4.652	54.22	0.0857986	39.264	316.938	3.221	27.7	19.6	16	5.0592	52.8365	1.70574	GA	3	GT	3	A	1
1	0	0	0	52	1.2	6.35	32.46	0.195625	30.529	398.189	5.011	18.2	22.4	0	6.74226	35.0339	1.50727	G	2	G	1	CA	3
2	1	0	0	61	0.58	3.691	27.766	0.132932	75.735	259.393	6.755	24.8	17.7	12	5.96084	18.2622	0.694636	G	2	G	1	CA	3
2	1	0	0	81	0.76	5.548	50.163	0.110599	75.414	559.99	4.744	25.1	17.6	16	4.97905	99.704	3.16778	G	2	G	1	A	1
2	1	0	0	71	2.57	3.937	30.824	0.127725	47.893	176.766	7.459	22.8	14.3	32	4.6184	31.2102	0.919779	A	1	T	2	A	1
2	1	0	0	64	0.71	4.25	24.389	0.174259	41.307	144.714	4.69	22.8	14.2	14	5.02914	42.9114	1.37709	GA	3	GT	3	A	1
4	1	1	1	73	2.94	2.205	45.53	0.0484296	29.077	231.527	12.3	22.3	16.2	21	5.20947	42.8556	1.42462	GA	3	GT	3	A	1
2	1	0	0	70	0.62	4.946	64.86	0.0762566	79.386	362.143	9.131	26.3	14.7	27	5.31967	65.1994	2.21322	GA	3	GT	3	CA	3
2	1	0	0	80	0.84	2.13	42.393	0.0502441	54.266	298.554	5.03	24.3	16.1	22	5.25956	38.6279	1.29642	GA	3	GT	3	CA	3
2	1	0	0	75	1.28	7.14	40.009	0.17846	63.536	273.596	5.933	37.6	15.6	24	7.87432	114.122	5.73425	A	1	T	2	A	1
2	1	0	0	66	0.45	5.991	63.35	0.0945699	96.372	292.538	2.753	23.1	12.2	29	4.84882	44.785	1.38568	GA	3	GT	3	A	1
4	1	1	1	59	2.38	5.456	46.416	0.117546	90.886	971.117	3.594	20.8	16.3	17	4.58834	112.582	3.29627	G	2	G	1	A	1
2	1	0	0	78	2.04	5.413	57.991	0.0933421	126.707	373.799	3.236	22.2	21.3	25	5.08925	21.285	0.691234	GA	3	GT	3	A	1
2	1	0	0	66	1.19	6.99	25.841	0.2705	39.011	335.816	7.922	27.3	11.3	33	5.0592	66.7386	2.15454	G	2	G	1	A	1
2	1	0	0	77	0.84	6.87	59.317	0.115818	106.68	473.93	2.189	20.5	10.4	13	4.89891	59.4602	1.85875	GA	3	GT	3	A	1
2	1	0	0	54	0.61	6.57	53.21	0.123473	29.062	251.389	14.466	22	16.2	20	4.86885	41.6855	1.29511	G	2	G	1	CA	3
2	1	0	0	64	8.78	5.817	48.914	0.118923	57.726	332.473	8.213	21.9	11.7	18	4.96903	8.35103	0.264794	GA	3	GT	3	A	1
2	1	0	0	76	1.91	3.859	42.832	0.0900962	47.727	203.369	7.4	43	12.6	9	4.78871	34.818	1.06394	A	1	T	2	A	1
2	1	0	0	74	0.84	4.673	54.13	0.0863292	91.617	225.136	5.56	23.1	18.9	24	5.62022	14.5638	0.522306	G	2	G	1	A	1
2	1	0	0	65	1.35	5.973	47.006	0.127069	105.056	212.297	7.586	23.1	15.5	17	4.5082	29.65	0.852951	GA	3	GT	3	A	1
2	1	0	0	82	0.91	6.484	38.836	0.166958	137.784	207.125	2.622	22.8	14.2	21	4.21767	21.285	0.572853	G	2	G	1	A	1
2	1	0	0	78	1.49	7.77	27.766	0.279839	90.504	503.356	14.315	22.5	22.1	21	4.97905	48.3928	1.53753	G	2	G	1	CA	3
4	1	1	1	68	2.28	2.99	65.742	0.0454808	42.124	248.882	6.679	21	11.7	28	5.07923	61.5427	1.99467	A	1	T	2	A	1
2	1	0	0	74	0.85	3.536	46.416	0.0761806	43.344	288.828	4.481	24.1	14.8	18	4.67851	29.3575	0.87644	GA	3	GT	3	A	1
2	1	0	0	61	1.45	4.837	48.208	0.100336	57.258	345.329	6.161	20.4	12.2	24	4.86885	34.1494	1.06098	G	2	G	1	CA	3
2	1	0	0	85	1.66	5.609	32.813	0.170938	136.061	519.465	6.153	21.8	17.1	15	4.99909	37.005	1.18045	G	2	T	2	C	2
2	1	0	0	78	1.05	4.145	38.337	0.10812	80.898	263.834	9.361	26.4	9.5	20	5.1694	61.5079	2.02893	GA	3	GT	3	A	1
2	1	0	0	63	2.49	3.813	41.878	0.0910502	36.103	383.326	5.546	21.8	17.9	19	4.71858	24.0223	0.723306	G	2	G	1	A	1
2	1	0	0	65	0.88	6.287	43.26	0.145331	75.909	377.569	16.385	26.5	22.1	6	5.15938	72.6032	2.39028	GA	3	GT	3	A	1
4	1	1	1	58	1.33	3.412	17.065	0.199941	60.042	407.609	8.596	30.2	14.7	18	5.14936	63.9387	2.10094	GA	3	GT	3	A	1
2	1	0	0	77	1.34	7.68	22.161	0.346555	60.767	177.059	6.43	22.1	11.8	20	4.90893	72.3176	2.26531	A	1	T	2	A	1
2	1	0	0	71	0.81	3.627	49.66	0.0730366	56.051	304.274	16.164	23.4	14.8	19	4.55829	72.7564	2.11626	GA	3	GT	3	A	1
2	1	0	0	73	1.62	5.955	34.638	0.171921	93.851	386.696	3.056	24.9	17.9	21	5.06922	44.9939	1.45543	GA	3	GT	3	A	1
2	1	0	0	68	1.44	7.26	45.354	0.160074	14.779	259.17	9.582	22	16.8	23	4.71858	18.7776	0.565391	GA	3	GT	3	CA	3
2	1	0	0	79	4.16	4.02	29.417	0.136656	64.022	263.027	8.537	25.2	17.7	19	5.5	54.3758	1.90838	A	1	T	2	A	1
2	1	0	0	80	1.04	7.68	50.172	0.153073	46.369	278.072	5.985	27.4	11.5	19	4.91894	87.5918	2.74936	G	2	G	1	CA	3
1	0	0	0	64	1.21	4.195	28.796	0.14568	49.384	295.532	1.199	19.4	22.6	0	6.26138	93.2335	3.72511	GA	3	GT	3	A	1
2	1	0	0	61	1.33	5.218	44.409	0.117499	73.711	323.855	4.999	29.4	18.9	18	4.08743	35.5145	0.926303	GA	3	GT	3	A	1
4	1	1	1	70	2.67	2.164	27.766	0.077937	34.196	777.12	14.718	23.7	13.5	16	7.83424	68.8142	3.4401	GA	3	GT	3	A	1
2	1	0	0	64	3.72	6.944	31.43	0.220935	88.87	333.092	2.091	22.4	14.7	19	6.9326	22.4343	0.992441	GA	3	GT	3	A	1
2	1	0	0	71	0.74	5.189	70.543	0.073558	115.657	359.512	4.257	31.7	18.8	16	5.11931	36.9702	1.2077	G	2	G	1	CA	3
2	1	0	0	82	8.26	7.479	24.221	0.308782	144.779	277.755	3.056	33.4	12.8	6	4.86885	68.9535	2.1423	G	2	G	1	A	1
4	1	1	1	63	2.38	3.859	38.927	0.0991343	37.692	301.951	15.96	25.5	18.8	21	5.45993	57.8095	2.01411	GA	3	GT	3	A	1
2	1	0	0	79	1.15	5.64	41.445	0.136084	124.747	520.745	6.948	26.5	13.7	16	5.82058	37.3324	1.38659	GA	3	GT	3	A	1
4	1	1	1	71	1.09	4.752	41.195	0.115354	51.532	631.048	6.56	46.9	12.7	24	5.47996	23.8342	0.833442	G	2	G	1	CA	3
2	1	0	0	61	0.58	4.137	37.017	0.111759	64.693	266.617	8.836	23.1	20.1	8	5.74044	43.2387	1.58385	G	2	G	1	CA	3
2	1	0	0	74	0.84	5.633	61.693	0.091307	29.134	377.744	4.215	33.5	9.7	19	5.04918	41.4905	1.3368	G	2	G	1	CA	3
4	1	1	1	78	1.99	5.623	40.122	0.140148	102.548	320.696	5.914	24.1	11.2	17	5.33971	73.627	2.50871	GA	3	GT	3	A	1
2	1	0	0	79	0.66	4.589	34.424	0.133308	111.454	270.576	4.903	34.2	13.5	24	4.949	92.4325	2.91903	GA	3	GT	3	A	1
4	1	1	1	73	1.69	3.272	34.066	0.0960488	47.81	362.85	8.934	24.8	16.7	16	7.36339	27.9854	1.31494	G	2	G	1	A	1
2	1	0	0	61	0.8	6.825	51.314	0.133005	82.507	257.794	5.313	20.6	14.6	16	5.64026	38.0777	1.37046	GA	3	GT	3	CA	3
2	1	0	0	78	2.04	5.267	72.38	0.0727687	83.491	264.076	8.831	21.6	19.6	12	5.17942	35.0688	1.15904	A	1	T	2	A	1
4	1	1	1	78	3.56	3.578	34.241	0.104495	60.364	227.242	9.921	25.8	12.5	16	4.52823	65.5406	1.89381	GA	3	GT	3	CA	3
2	1	0	0	78	0.81	6.669	59.122	0.112801	143.709	339.063	3.449	29.5	15.2	32	5.15938	37.1513	1.22312	GA	3	GT	3	A	1
2	1	0	0	76	0.86	5.653	40.774	0.138642	78.788	174.953	10.424	21.8	14.9	14	5.32969	55.9081	1.9014	GA	3	GT	3	A	1
2	1	0	0	74	0.71	6.502	26.512	0.245247	86.379	211.508	9.18	20.6	9.3	26	5.40984	73.042	2.52146	GA	3	GT	3	A	1
4	1	1	1	77	1.05	3.1	50.359	0.061558	72.486	314.826	13.659	32.7	10.1	16	5.15938	31.8092	1.04724	GA	3	GT	3	A	1
2	1	0	0	65	0.63	3.841	31.738	0.121022	60.282	374.653	10.383	22.8	14.2	22	4.64845	27.9575	0.829284	GA	3	GT	3	A	1
2	1	0	0	60	0.71	4.372	51.87	0.0842876	41.124	434.126	10.446	30.8	16.4	24	4.58834	40.2507	1.17849	G	2	G	1	CA	3
4	1	1	1	74	1.27	4.019	91.785	0.0437871	65.239	418.864	6.404	27.4	14.5	17	5.2796	18.4572	0.621819	GA	3	GT	3	A	1
2	1	0	0	68	0.36	3.15	28.517	0.11046	27.633	266.127	6.46	32.7	16.1	17	5.22951	58.2762	1.94468	A	1	T	2	A	1
2	1	0	0	66	0.28	4.368	41.536	0.105162	82.335	363.338	2.696	22.3	19.6	16	4.41803	16.709	0.47106	GA	3	GT	3	CA	3
4	1	1	1	58	3.27	2.514	36.764	0.0683821	21.528	432.399	8.5	25.7	12.3	33	6.11111	27.9854	1.09131	G	2	G	1	A	1
2	1	0	0	68	1.96	4.479	95.23	0.0470335	23.933	263.131	7.807	36.5	13.7	13	5.43989	54.0136	1.87495	GA	3	GT	3	A	1
2	1	0	0	55	1.67	4.37	20.312	0.215144	11.289	586.032	12.576	32.5	11.6	21	5.04918	97.0016	3.12533	G	2	G	1	A	1
4	1	1	1	79	1.05	2.668	36.593	0.0729101	63.776	240.482	4.639	32.3	14.8	18	5.14936	101.856	3.34686	G	2	G	1	A	1
2	1	0	0	68	0.55	4.013	19.525	0.205531	53.34	319.198	5.099	41	9.8	9	5.68033	19.1746	0.69502	GA	3	GT	3	A	1
4	1	1	1	75	7.26	2.644	29.887	0.0884666	56.058	202.563	3.565	28.2	7.9	31	5.79053	106.349	3.92958	GA	3	GT	3	A	1
4	1	1	1	52	1.49	2.351	39.722	0.0591863	24.696	442.177	14.823	27.9	12.8	17	4.46812	21.7726	0.620771	GA	3	GT	3	A	1
2	1	0	0	60	0.49	5.34	21.252	0.25127	39.385	311.342	9.88	22.8	8.3	18	4.66849	38.6279	1.15073	G	2	G	1	CA	3
2	1	0	0	64	0.36	5.116	65.88	0.0776563	34.976	239.246	3.221	38.4	21.9	3	4.51821	28.6331	0.825528	GA	3	GT	3	A	1
2	1	0	0	75	3.17	4.539	35.389	0.12826	68.484	346.023	5.308	21.4	17.2	18	4.398	29.65	0.832101	A	1	T	2	A	1
2	1	0	0	69	0.75	3.24	25.257	0.128281	157.941	157.102	9.9	26.2	10.4	18	9.0765	72.7564	4.21392	A	1	T	2	A	1
2	1	0	0	77	1.52	2.24	41.195	0.0543755	26.448	203.586	8.3	22.8	16.6	19	5.26958	153.202	5.15154	G	2	G	1	CA	3
2	1	0	0	57	0.76	6.136	22.871	0.268287	68.035	276.737	5.36	23.5	17.7	15	4.949	22.6641	0.715735	A	1	T	2	A	1
2	1	0	0	59	0.62	5.423	26.282	0.206339	57.153	440.228	3.422	37	21.8	20	5.0592	52.7251	1.70214	GA	3	GT	3	A	1
4	1	1	1	72	2.9	4.113	76.373	0.0538541	81.188	953.295	7.478	26.6	18.8	19	4.56831	25.68	0.748593	GA	3	GT	3	CA	3
4	1	1	1	61	1.09	1.597	42.91	0.0372174	73.233	517.05	5.035	22.1	18.8	6	5.30965	66.5575	2.25507	G	2	G	1	A	1
2	1	0	0	57	2.31	4.355	62.281	0.069925	52.533	210.132	6.208	28.4	17.4	15	5.2796	44.966	1.51489	G	2	G	1	CA	3
3	0	1	0	69	1.9	3.988	29.574	0.134848	58.04	281.732	10.146	18.3	23.2	3	6.46175	27.3376	1.12722	G	2	G	1	A	1
2	1	0	0	65	0.96	5.18	42.365	0.122271	78.681	494.617	5.957	26.4	18.8	20	5.52004	29.2739	1.03114	A	1	GT	3	A	1
2	1	0	0	64	0.48	4.291	24.389	0.17594	65.589	322.208	10.571	23.9	22.3	19	5.37978	84.6526	2.90604	GA	3	GT	3	CA	3
2	1	0	0	59	0.65	3.575	51.129	0.0699212	44.411	299.418	13.271	20.7	17.7	21	5.08925	33.4808	1.08729	GA	3	GT	3	CA	3
2	1	0	0	65	1.2	4.973	45.314	0.109745	118.505	251.001	4.018	34.6	16.2	23	5.03916	33.4808	1.07659	A	1	T	2	A	1
2	1	0	0	71	2.36	6.571	53.176	0.123571	61.155	266.127	5.467	38.5	13.4	19	5.15938	37.2767	1.22724	G	2	G	1	A	1
4	1	1	1	52	1.58	5.139	42.343	0.121366	86.079	390.034	11.687	22.6	17.6	19	4.41803	83.7402	2.3608	A	1	T	2	A	1
2	1	0	0	80	1.43	7.36	59.877	0.122919	47.73	176.168	5.035	25.6	16.3	18	5.84062	20.0662	0.747859	GA	3	GT	3	A	1
2	1	0	0	75	1.23	6.064	26.662	0.22744	98.503	342.179	9.41	24.8	22.3	16	5.96084	57.7398	2.19624	GA	3	GT	3	A	1
4	1	1	1	71	1.73	4.202	59.418	0.0707193	53.703	415.834	11.856	25.2	12.6	19	5.46995	52.0843	1.81797	G	2	G	1	A	1
2	1	0	0	66	0.36	2.28	29.123	0.0782886	174.463	417.888	5.334	24.8	12.8	16	4.80874	79.206	2.43045	G	2	G	1	A	1
2	1	0	0	73	2.28	2.23	45.53	0.0489787	22.83	327.946	8.027	26.5	15.1	6	4.89891	53.4982	1.67238	GA	3	GT	3	A	1
2	1	0	0	77	0.81	4.134	41.365	0.0999396	43.37	538.866	10.487	25.6	16.9	21	4.97905	33.4808	1.06375	GA	3	GT	3	CA	3
4	1	1	1	76	7.19	4.776	47.743	0.100036	95.911	465.202	5.771	24.9	16.6	16	4.1275	20.1846	0.531623	A	1	T	2	A	1
2	1	0	0	78	0.81	2.17	61.009	0.0355685	114.842	572.006	4.567	21.7	14.9	27	4.71858	17.8304	0.536869	G	2	G	1	C	2
2	1	0	0	78	0.45	3.783	49.877	0.0758466	79.744	542.639	4.014	26.8	21.3	8	5.44991	38.8856	1.3523	A	1	T	2	A	1
2	1	0	0	80	2.74	7.015	46.416	0.151133	94.705	951.907	5.779	26	9.2	19	4.70856	40.6199	1.22046	G	2	G	1	A	1
2	1	0	0	58	0.5	6.565	47.195	0.139104	95.827	549.647	2.65	20.4	16.2	17	8.03461	17.2244	0.883093	G	2	G	1	C	2
2	1	0	0	80	6.79	6.073	65.742	0.0923763	126.759	150.962	8.367	24.5	16.2	29	4.70856	28.8351	0.866375	A	1	T	2	A	1
2	1	0	0	84	0.43	3.566	30.962	0.115173	49.995	1296.6	2.399	29.6	15.3	25	4.98907	62.9984	2.00561	G	2	G	1	C	2
1	0	0	0	58	0.38	5.868	37.383	0.15697	64.126	355.636	4.018	17.8	21.3	7	12.4326	26.1814	2.07707	GA	3	GT	3	A	1
2	1	0	0	77	0.41	3.516	20.23	0.173801	100.715	278.291	7.755	30.9	18.8	16	4.87887	29.2391	0.910289	A	1	T	2	A	1
2	1	0	0	81	1.81	1.76	31.43	0.0559975	24.833	458.098	13.927	34.1	13.2	12	7.19308	25.081	1.15121	G	2	G	1	C	2
2	1	0	0	68	0.62	5.677	65.719	0.0863829	54.245	486.321	14.624	34.8	15.4	16	4.37796	25.1297	0.70203	GA	3	GT	3	A	1
4	1	1	1	67	8.26	7.498	82.973	0.0903667	110.962	356.835	2.846	22.6	13.5	32	4.84882	32.4151	1.00295	A	1	T	2	A	1
2	1	0	0	68	1.1	5.886	26.21	0.224571	73.643	404.978	2.753	21.3	12.2	14	6.97268	60.1497	2.67627	GA	3	GT	3	A	1
2	1	0	0	74	1.86	1.59	64.86	0.0245143	122.393	657.158	15.269	29.5	19.6	24	5.54007	53.5817	1.89421	GA	3	GT	3	CA	3
2	1	0	0	74	1.12	4.865	38.337	0.126901	55.808	364.008	3.126	22.8	14.3	21	5.00911	53.4982	1.71	GA	3	GT	3	A	1
2	1	0	0	74	0.42	4.23	76.373	0.0553861	156.086	1726.02	5.546	22.4	12.7	22	4.65847	56.1309	1.66856	GA	3	GT	3	A	1
4	1	1	1	66	1.83	3.523	31.427	0.112101	38.523	300.8	1.156	43	18.8	24	4.42805	151.677	4.28576	G	2	G	1	A	1
2	1	0	0	62	1.92	4.467	42.365	0.105441	105.546	326.059	4.111	31.2	15.5	20	4.97905	24.4332	0.77629	G	2	G	1	CA	3
2	1	0	0	75	2.12	5.204	48.751	0.106747	68.921	469.375	4.257	30.5	21.3	17	5.20947	36.6359	1.21786	G	2	G	1	A	1
4	1	1	1	79	3.27	3.051	36.208	0.0842631	41.516	243.43	4.481	23.3	15.2	30	4.949	33.3206	1.05227	G	2	G	1	CA	3
2	1	0	0	60	1.4	5.22	49.66	0.105115	28.759	494.129	10.446	27.8	18.8	33	4.90893	30.047	0.941205	GA	3	GT	3	CA	3
2	1	0	0	78	0.71	4.27	50.172	0.0851072	88.756	238.318	21.996	23.6	16.8	13	4.52823	75.1106	2.17033	G	2	G	1	A	1
4	1	1	1	74	2.61	2.9	66.137	0.0438484	78.878	244.326	2.846	29.8	14.6	22	5.29964	46.5889	1.57552	G	2	G	1	CA	3
2	1	0	0	77	1.1	4.716	42.002	0.11228	66.273	427.31	3.254	21.8	12.6	18	5.09927	17.2244	0.560467	GA	3	GT	3	A	1
4	1	1	1	61	4.25	2.441	6.441	0.378978	36.113	229.806	2.162	21.2	9.9	9	5.19945	15.727	0.521794	GA	3	GT	3	A	1
4	1	1	1	56	4.12	2.949	46.238	0.0637787	21.13	351.318	8.687	26.9	7.8	15	5.03916	44.3253	1.4253	G	2	G	1	C	2
4	1	1	1	75	4.67	4.667	31.471	0.148295	94.835	394.029	7.027	24.5	13.2	17	5.74044	27.2123	0.996795	GA	3	GT	3	A	1
4	1	1	1	61	5.23	2.182	62.889	0.0346961	30.269	354.504	8.383	36.5	17.6	16	5.23953	32.9445	1.10146	A	1	T	2	A	1
4	1	1	1	64	2.41	5.522	56.022	0.0985684	61.904	550.429	3.985	28.8	13.4	15	5.01913	46.1292	1.47741	GA	3	GT	3	A	1
4	1	1	1	54	1.44	2.889	29.123	0.0991999	58.375	309.933	3.693	35.6	9.8	12	5.42987	40.2507	1.39463	GA	3	GT	3	A	1
2	1	0	0	63	0.33	1.68	66.35	0.0253203	56.611	8576.24	7.57	29.1	11.2	18	4.95902	16.3886	0.518603	G	2	G	1	A	1
2	1	0	0	68	0.56	5.164	53.338	0.0968165	67.243	326.498	3.687	28.6	13.8	21	6.41166	38.2448	1.56473	A	1	T	2	A	1
2	1	0	0	83	1.72	5.077	27.766	0.18285	94.082	343.26	9.556	26.6	17.6	15	4.46812	88.0585	2.51069	GA	3	GT	3	A	1
4	1	1	1	71	1.01	4.476	74.501	0.0600797	35.986	433.468	7.006	31.6	11.2	20	4.41803	45.6486	1.28692	A	1	T	2	A	1
2	1	0	0	61	0.88	3.751	32.46	0.115558	36.868	324.168	6.456	35.6	18.8	19	5.2796	8.24656	0.277824	G	2	G	1	A	1
2	1	0	0	75	0.46	4.23	38.375	0.110228	138.617	718.708	4.203	25.5	11.3	6	4.88889	21.3477	0.665975	GA	3	GT	3	A	1
2	1	0	0	65	0.94	5.23	53.24	0.0982344	59.479	287.014	12.154	20.8	14.8	20	5.18944	27.2123	0.901117	GA	3	GT	3	A	1
2	1	0	0	86	1.28	4.523	58.925	0.0767586	149.987	196.31	4.807	22.4	15.3	20	4.42805	52.7251	1.48979	GA	3	GT	3	A	1
2	1	0	0	80	5.81	3.745	59.514	0.0629264	74.257	255.073	4.807	22.6	9.3	19	7.40346	57.8931	2.735	G	2	G	1	A	1
4	1	1	1	61	4.89	4.984	59.514	0.083745	36.717	463.517	8.563	25	12.1	21	5.04918	84.6526	2.72746	GA	3	GT	3	A	1
2	1	0	0	74	0.39	4.073	63.17	0.0644768	68.916	131.298	5.352	23.4	14.8	23	5.64026	124.109	4.46683	GA	3	GT	3	A	1
2	1	0	0	78	0.74	4.311	53.176	0.0810704	47.168	253.728	12.023	32	11.4	19	6.08106	46.5889	1.80783	A	1	T	2	A	1
2	1	0	0	74	0.56	3.773	33.945	0.11115	46.13	423.788	2.881	22.8	9.9	19	6.23133	59.0423	2.34769	G	2	G	1	A	1
4	1	1	1	81	1.85	3.331	49.877	0.0667843	38.086	376.749	6.368	21.1	16.6	18	6.48179	109.016	4.50902	GA	3	GT	3	A	1
2	1	0	0	67	0.91	4.421	38.136	0.115927	48.898	416.84	8.29	32.4	16.7	16	4.24772	42.6676	1.15651	GA	3	GT	3	A	1
4	1	1	1	76	1.12	1.255	33.31	0.0376764	27.88	283.245	3.156	23.4	18	19	5.81056	46.5401	1.72561	GA	3	GT	3	A	1
2	1	0	0	78	0.89	6.079	49.843	0.121963	58.432	496.745	7.478	23.5	14.2	16	4.82878	27.2123	0.838491	G	2	G	1	CA	3
4	1	1	1	79	2.27	3.101	41.365	0.0749668	72.168	223.614	10.943	22.8	12.4	6	4.16758	31.238	0.830737	G	2	G	1	CA	3
4	1	1	1	69	2.63	5.196	12.905	0.402635	112.354	350.932	5.467	25	11.6	21	6.40164	36.5732	1.494	G	2	G	1	A	1
2	1	0	0	80	0.62	4.783	35.915	0.133176	72.075	239.597	11.372	26.1	14.7	16	5.67031	69.7754	2.52467	GA	3	GT	3	A	1
4	1	1	1	76	1.49	6.991	31.312	0.223269	116.79	482.695	9.556	29.8	17.6	23	5.24954	68.8212	2.30537	A	1	T	2	A	1
2	1	0	0	74	0.33	4.824	21.464	0.224748	59.066	853.691	7.681	25.9	18.6	8	4.78871	38.7254	1.18334	G	2	G	1	A	1
4	1	1	1	73	8.23	3.549	29.732	0.119366	49.507	316.931	15.96	26.9	18.9	19	6.66211	75.4588	3.20788	GA	3	GT	3	A	1
2	1	0	0	67	1.25	4.334	37.017	0.117081	64.44	283.245	4.807	22.9	22	17	5.07923	40.6895	1.3188	A	1	T	2	A	1
4	1	1	1	63	1	3.551	21.882	0.162279	36.184	370.392	6.56	31.1	16.9	21	11.3206	36.6359	2.6465	A	1	T	2	A	1
2	1	0	0	66	0.49	5.523	35.292	0.156494	91.405	257.079	2.898	26.8	14.9	24	5.96084	8.87341	0.337516	A	1	T	2	A	1
4	1	1	1	76	1.1	6.118	47.848	0.127863	120.007	287.486	4.177	27.3	16.8	16	4.91894	80.7383	2.53424	G	2	G	1	CA	3
4	1	1	1	80	1.3	4.284	40.925	0.104679	50.349	234.47	23.927	26	12.3	12	5.02914	63.9317	2.05167	GA	3	GT	3	CA	3
2	1	0	0	79	0.81	3.898	35.841	0.108758	64.063	273.852	2.56	30.4	16.3	16	9.06648	34.1494	1.97569	G	2	G	1	CA	3
2	1	0	0	71	1.9	3.542	64.178	0.0551903	75.18	356.835	5.583	21.8	11.5	32	5.40984	65.1436	2.24881	GA	3	GT	3	A	1
2	1	0	0	68	0.33	3.967	56.24	0.070537	40.799	249.927	5.832	25.2	18.8	14	6.13115	36.5732	1.43087	G	2	G	1	A	1
4	1	1	1	73	1.59	2.84	87.718	0.0323765	76.5	351.377	12.117	24.3	12.7	21	7.60383	44.6039	2.16422	GA	3	GT	3	A	1
2	1	0	0	61	1.71	4.875	49.828	0.0978366	88.48	567.449	2.473	22.4	12.7	16	6.07104	71.447	2.76785	GA	3	GT	3	CA	3
2	1	0	0	79	0.33	5.432	45.148	0.120315	72.54	340.625	4.14	31.2	15.2	22	4.70856	52.9967	1.59233	A	1	T	2	A	1
2	1	0	0	61	0.7	5.001	39.568	0.12639	116.076	251.669	9.045	23.1	17.7	24	5.07923	60.505	1.96104	G	2	G	1	A	1
2	1	0	0	79	0.47	7.122	27.216	0.261684	146.754	663.504	4.198	21.8	7.9	27	5.88069	42.6676	1.60112	GA	3	GT	3	A	1
4	1	1	1	61	2.68	3.615	23.723	0.152384	76.865	274.911	9.122	27.8	15.6	17	4.80874	38.5304	1.18231	A	1	T	2	A	1
4	1	1	1	76	1.25	6.278	56.404	0.111304	57.068	410.233	5.334	24.1	19.4	18	4.30783	22.4482	0.617073	G	2	G	1	A	1
2	1	0	0	68	0.76	4.627	48.751	0.0949109	71.704	358.844	3.601	22.1	17.5	33	6.19126	75.2917	2.97455	A	1	T	2	A	1
2	1	0	0	78	1.62	5.058	51.273	0.0986484	94.406	262.186	3.608	23.8	15.2	13	6.4918	92.8922	3.84805	GA	3	GT	3	CA	3
2	1	0	0	85	3.72	5.721	58.925	0.0970895	128.563	392.284	4.654	22.2	16.8	29	5.70036	47.4804	1.72708	G	2	G	1	A	1
1	0	0	0	60	0.4	7.825	32.277	0.242433	184.855	276.593	8.636	16.8	21.7	3	5.66029	28.6331	1.0342	A	1	T	2	A	1
2	1	0	0	73	0.53	5.548	43.78	0.126725	58.918	215.395	7.693	32.7	7.9	18	4.99909	73.627	2.34868	G	2	G	1	A	1
3	0	1	0	59	3.26	2.949	31.99	0.0921851	30.172	492.828	7.347	18.1	22.8	0	4.78871	59.0144	1.80332	G	2	G	1	CA	3
2	1	0	0	61	0.45	2.34	26.813	0.0872711	50.387	421.379	7.681	21.7	15.9	9	6.23133	47.0486	1.87078	GA	3	GT	3	A	1
2	1	0	0	54	1	4.739	46.238	0.102491	73.698	317.553	8.059	24.8	16.3	17	4.81876	97.2384	2.98999	A	1	T	2	A	1
2	1	0	0	82	0.55	1.46	43.57	0.0335093	30.172	297.086	21.777	21.7	12.5	17	5.04918	61.097	1.96851	G	2	G	1	A	1
4	1	1	1	65	2.64	3.559	80.346	0.0442959	60.77	219.286	11.52	26.8	17.2	14	6.40164	169.96	6.94279	A	1	T	2	A	1
2	1	0	0	76	0.8	3.47	59.514	0.0583056	172.442	680.399	3.508	26	17	25	7.19308	85.6695	3.93222	GA	3	GT	3	A	1
4	1	1	1	83	5.65	3.708	28.027	0.132301	123.193	322.812	11.004	20.4	10.3	24	5.79053	25.0322	0.92494	A	1	T	2	A	1
4	1	1	1	65	2.34	3.156	61.724	0.0511308	20.723	302.009	13.821	24.5	16.8	18	4.21767	46.5192	1.25199	GA	3	GT	3	A	1
4	1	1	1	62	2.26	5.077	59.514	0.0853077	85.944	384.128	7.612	29.6	15.6	20	6.46175	40.599	1.67402	GA	3	GT	3	A	1
2	1	0	0	73	2.77	3.727	56.88	0.0655239	56.389	265.734	5.26	21.6	12.6	15	7.76412	59.8711	2.96624	A	1	T	2	A	1
2	1	0	0	74	1.54	4.229	26.363	0.160414	60.525	237.297	4.784	30.9	14.7	20	5.7204	102.511	3.7419	GA	3	GT	3	A	1
2	1	0	0	62	2.72	6.48	48.943	0.132399	67.756	1366.49	4.314	34.1	15.9	19	5.68033	111.161	4.02925	GA	3	GT	3	CA	3
2	1	0	0	64	0.38	4.726	56.47	0.0836905	82.675	281.154	10.784	34.8	18.6	6	7.33333	45.6904	2.13807	A	1	T	2	A	1
3	0	1	0	54	1.03	2.868	21.05	0.136247	25.399	243.729	11.913	17.4	22.3	5	5.0592	102.629	3.31321	A	1	T	2	A	1
2	1	0	0	77	0.66	4.781	21.742	0.219897	116.493	267.795	6.689	29.5	18.8	24	6.39162	41.191	1.68	A	1	T	2	A	1
4	1	1	1	61	1.47	4.009	27.114	0.147857	52.305	313.759	10.974	22.8	12.5	20	6.06102	62.2253	2.40663	G	2	G	1	A	1
2	1	0	0	76	0.49	4.491	42.056	0.106786	49.97	183.264	2.473	22.4	14.8	19	4.398	69.0998	1.93922	G	2	G	1	CA	3
2	1	0	0	70	1	5.315	37.793	0.140635	91.338	235.058	2.258	31.2	17.9	32	7.47359	95.1349	4.53697	GA	3	GT	3	A	1
2	1	0	0	66	2.82	4.468	41.31	0.108158	59.239	646.97	6.364	30.5	19.2	14	4.16758	44.6039	1.18619	A	1	T	2	A	1
2	1	0	0	78	0.38	5.818	55.23	0.105341	93.886	253.006	3.907	27.8	15.6	21	6.04098	59.2025	2.28215	GA	3	GT	3	A	1
4	1	1	1	61	4.67	4.704	33.945	0.138577	52.779	276.146	6.828	23.6	12.7	22	5.57013	32.3106	1.14844	GA	3	GT	3	A	1
2	1	0	0	71	1.17	4.334	33.31	0.130111	73.977	182.144	4.73	21.8	14.7	22	7.38342	24.8302	1.16986	A	1	T	2	A	1
4	1	1	1	73	1.15	6.736	40.328	0.16703	55.221	220.129	3.061	29.1	18.5	24	5.45993	103.242	3.597	GA	3	GT	3	CA	3
2	1	0	0	63	1.06	4.162	46.784	0.088962	47.064	231.175	6.623	28.6	9.4	19	5.63024	52.0843	1.87124	A	1	T	2	A	1
2	1	0	0	76	0.9	5.304	33.31	0.159231	65.23	370.038	5.779	26.6	19.5	17	6.37158	35.0688	1.42582	GA	3	GT	3	A	1
2	1	0	0	81	1.56	4.443	19.288	0.23035	105.696	213.829	2.353	35.6	12.4	21	5.44991	70.6669	2.45755	A	1	T	2	A	1
2	1	0	0	63	0.76	4.195	30.993	0.135353	45.604	442.924	5.491	25.5	16.7	33	6.25137	81.4	3.2471	GA	3	GT	3	A	1
1	0	0	0	76	1.12	7.63	26.712	0.285639	36.138	106.94	12.643	18.8	21.8	5	5.17942	85.1053	2.81277	A	1	T	2	A	1
2	1	0	0	72	0.43	7.498	44.222	0.169554	136.736	378.687	6.554	22.4	17.3	13	4.64845	82.577	2.44942	GA	3	GT	3	A	1
2	1	0	0	78	4.63	5.782	33.124	0.174556	94.406	316.938	1.184	22.6	18.8	23	6.26138	40.195	1.60598	G	2	G	1	CA	3
2	1	0	0	78	1.64	5.189	50.209	0.103348	118.625	259.17	3.065	23.4	14.5	18	6.64208	19.8224	0.840149	GA	3	GT	3	A	1
2	1	0	0	59	0.7	7.519	33.842	0.22218	65.583	370.493	3.907	32	17.7	9	6.80237	8.05154	0.349491	G	2	G	1	A	1
2	1	0	0	70	0.55	7.26	38.66	0.187791	39.2	303.788	7.57	22.8	13.6	24	5.43989	31.2102	1.08338	G	2	G	1	A	1
2	1	0	0	61	0.45	2.21	26.813	0.0824227	50.387	421.379	7.681	32.4	18.8	17	10.0883	19.8224	1.27606	GA	3	GT	3	A	1
2	1	0	0	54	1	4.739	46.238	0.102491	73.698	317.553	8.059	23.5	14.2	32	5.75046	15.0583	0.552555	A	1	T	2	A	1
2	1	0	0	82	0.55	1.67	43.57	0.0383291	30.172	297.086	21.777	26.1	8.1	14	5.82058	60.505	2.24726	G	2	G	1	A	1
4	1	1	1	65	2.24	3.559	80.346	0.0442959	60.77	219.286	11.52	25.9	13.6	20	5.70036	48.9431	1.78029	A	1	T	2	A	1
2	1	0	0	76	0.8	5.68	59.514	0.0954397	172.442	680.399	3.508	29.5	13.7	19	6.64208	58.3876	2.47469	GA	3	GT	3	A	1
4	1	1	1	83	8.25	3.708	28.027	0.132301	123.193	322.812	11.004	22.4	16.9	22	10.1885	27.7555	1.8045	A	1	T	2	A	1
4	1	1	1	65	2.98	3.156	61.724	0.0511308	20.723	302.009	13.821	31.2	13.5	24	6.32149	25.7217	1.03757	GA	3	GT	3	A	1
4	1	1	1	62	2.46	5.077	59.514	0.0853077	85.944	384.128	7.612	30.5	12.7	12	5.56011	48.7968	1.73129	GA	3	GT	3	A	1
2	1	0	0	73	2.77	3.727	54.79	0.0680234	56.389	265.734	5.26	27.8	17.5	17	8.44536	59.6413	3.21411	A	1	T	2	A	1
1	0	0	0	74	1.54	4.229	26.363	0.160414	60.525	237.297	4.784	17.8	22.1	6	5.71038	91.2136	3.3237	GA	3	GT	3	A	1
2	1	0	0	62	2.72	6.48	48.943	0.132399	67.756	1366.49	4.314	28.6	16.2	13	6.31148	44.3531	1.78629	GA	3	GT	3	CA	3
2	1	0	0	64	0.38	4.726	65.21	0.0724735	82.675	281.154	10.784	29.5	18.8	33	5.02914	21.9815	0.705421	A	1	T	2	A	1
4	1	1	1	54	1.03	2.868	21.05	0.136247	25.399	243.729	11.913	22.4	17.7	13	5.21949	76.218	2.53853	A	1	T	2	A	1
2	1	0	0	77	0.66	4.781	21.742	0.219897	116.493	267.795	6.689	31.2	18.8	21	6.46175	38.0777	1.57006	A	1	T	2	A	1
4	1	1	1	61	1.47	4.009	27.114	0.147857	52.305	313.759	10.974	30.5	12.2	18	6.66211	66.5575	2.82947	G	2	G	1	A	1
2	1	0	0	76	0.49	4.491	42.056	0.106786	49.97	183.264	2.473	27.8	19.6	9	14.5164	111.161	10.297	G	2	G	1	CA	3
1	0	0	0	70	1	5.315	37.793	0.140635	91.338	235.058	2.258	19.6	21.3	6	10.7896	46.1083	3.17455	GA	3	GT	3	A	1
2	1	0	0	66	2.82	4.468	41.31	0.108158	59.239	646.97	6.364	28.6	15.2	22	5.20947	45.6904	1.51885	A	1	T	2	A	1
2	1	0	0	78	0.38	5.818	49.78	0.116874	93.886	253.006	3.907	22.8	16.3	17	5.02914	29.0928	0.933633	GA	3	GT	3	A	1
